# Supplementary material for: Large-scale comparative genomics to refine the organization of the global Salmonella enterica population structure
Source: Microb Genom. 2022 Dec 7;8(12):mgen000906. doi: 10.1099/mgen.0.000906 (PMC9837569; doi:10.1099/mgen.0.000906)
Supplement: Supplementary material 2 [file mgen-8-906-s002.xlsx]

## Sheet: table_s1
Table S1. Genome accession numbers, the associated metadata, data quality control metrics, and cluster assignments at cluster stable regions (singleton clusters are assigned the value of NA) for all genomes (N = 204,952) analyzed in the study.
asm_acc	ftp_path	sequencing_platform	assembly_method	study_qc_status	serovar_reported	serovar_predicted	serovar_antigen_prediced	sistr_qc_status	sistr_qc_messages	serogroup_predicted	geo_loc_name	isolation_source	collection_date	epi_type	Completeness	Contamination	Total length	N50	# contigs	cgmlst_completeness	Cluster_45	Cluster_56	Cluster_82	Cluster_114	Cluster_134	Cluster_147	Cluster_157	Cluster_196	Cluster_253	Cluster_294	Cluster_336	Cluster_364	Cluster_381	Cluster_460	Cluster_538	Cluster_612	Cluster_716	Cluster_765	Cluster_986	Cluster_1538	Cluster_2069	Cluster_2326	Cluster_2556	Cluster_2721	Cluster_2743	Cluster_2754	Cluster_2763	Cluster_2784	Cluster_2798
GCA_000006945.2	ftp://ftp.ncbi.nlm.nih.gov/genomes/all/GCA/000/006/945/GCA_000006945.2_ASM694v2	unknown	unknown	PASS	typhimurium	typhimurium	Typhimurium|Lagos	PASS	INFO: Number of cgMLST330 loci found (n=330)	B	Unknown:Unknown	unknown	unknown	environmental	99.61	0.41	4951383	4857450	2	0.99232	2352	1938	1286	903	777	704	657	533	396	326	268	231	218	169	146	135	114	108	93	70	52	49	42	34	378	361	348	311	297
GCA_000007545.1	ftp://ftp.ncbi.nlm.nih.gov/genomes/all/GCA/000/007/545/GCA_000007545.1_ASM754v1	unknown	unknown	FAIL	typhi	typhi	Typhi	PASS	INFO: Number of cgMLST330 loci found (n=330)	D1	Unknown:Unknown	unknown	unknown	environmental	99.27	0.45	4791961	4791961	1	0.946851	NA	NA	NA	NA	NA	NA	NA	NA	NA	NA	NA	NA	NA	NA	NA	NA	NA	NA	NA	NA	NA	NA	NA	NA	NA	NA	NA	NA	NA
GCA_000008105.1	ftp://ftp.ncbi.nlm.nih.gov/genomes/all/GCA/000/008/105/GCA_000008105.1_ASM810v1	unknown	unknown	PASS	choleraesuis	choleraesuis	Hissar|Choleraesuis|Paratyphi C|Typhisuis|Chiredzi	PASS	INFO: Number of cgMLST330 loci found (n=330)	C1	Unknown:Unknown	unknown	unknown	environmental	99.32	0.94	4944000	4755700	3	0.964363	9306	7648	5298	3932	3466	3212	3020	2463	2006	1792	1647	1551	1504	1334	1232	1160	1081	1051	968	822	703	613	525	402	371	354	341	305	292
GCA_000009505.1	ftp://ftp.ncbi.nlm.nih.gov/genomes/all/GCA/000/009/505/GCA_000009505.1_ASM950v1	unknown	unknown	PASS	enteritidis	enteritidis	Nitra|Gallinarum|Pullorum|Berta|Enteritidis|Blegdam|Gueuletapee|Naestved|Rostock|Hillingdon	PASS	INFO: Number of cgMLST330 loci found (n=330)	D1	Unknown:Unknown	unknown	unknown	environmental	99.61	0.55	4685848	4685848	1	0.993856	9692	7976	5523	4097	3604	3341	3139	2560	2080	1856	1700	1600	1550	1375	1267	1188	1108	1077	987	841	715	625	534	409	378	361	348	311	297
GCA_000009525.1	ftp://ftp.ncbi.nlm.nih.gov/genomes/all/GCA/000/009/525/GCA_000009525.1_ASM952v1	unknown	unknown	PASS	gallinarum	gallinarum	Nitra|Gallinarum|Pullorum|Berta|Enteritidis|Blegdam|Gueuletapee|Naestved|Rostock|Hillingdon	PASS	INFO: Number of cgMLST330 loci found (n=330)	D1	Brazil	unknown	unknown	environmental	99.61	0.53	4658697	4658697	1	0.960676	142	105	69	47	42	42	39	34	23	18	12	10	9	7	6	5	4	4	2	2	715	625	534	409	378	361	348	311	297
GCA_000011885.1	ftp://ftp.ncbi.nlm.nih.gov/genomes/all/GCA/000/011/885/GCA_000011885.1_ASM1188v1	unknown	unknown	PASS	paratyphi a	paratyphi a	Paratyphi A|Miami|Sendai|Detmold	PASS	INFO: Number of cgMLST330 loci found (n=330)	A	Unknown:Unknown	unknown	unknown	environmental	98.91	0.59	4585229	4585229	1	0.952688	6679	5613	3994	2999	2640	2441	2295	1857	1474	1299	1176	1091	1051	910	830	775	718	696	634	520	428	372	301	194	166	151	138	110	98
GCA_000016045.1	ftp://ftp.ncbi.nlm.nih.gov/genomes/all/GCA/000/016/045/GCA_000016045.1_ASM1604v1	unknown	unknown	PASS	newport	newport	Newport|Bardo|Ferruch|Kottbus	PASS	INFO: Number of cgMLST330 loci found (n=330)	C2-C3	Unknown:Unknown	unknown	unknown	environmental	99.67	0.53	5007719	4827641	3	0.992627	1445	1221	840	634	568	524	492	405	307	259	217	191	183	147	126	117	99	94	83	63	46	43	37	31	378	361	348	311	297
GCA_000018385.1	ftp://ftp.ncbi.nlm.nih.gov/genomes/all/GCA/000/018/385/GCA_000018385.1_ASM1838v1	unknown	unknown	PASS	paratyphi c	paratyphi c	Hissar|Choleraesuis|Paratyphi C|Typhisuis|Chiredzi	PASS	INFO: Number of cgMLST330 loci found (n=330)	C1	Unknown:Unknown	unknown	unknown	environmental	99.68	0.59	4888494	4833080	2	0.974194	9311	7653	5302	3936	3470	3216	3024	2468	2010	1795	1650	1553	1505	1335	1233	1161	1082	1052	969	823	703	613	525	402	371	354	341	305	292
GCA_000018625.1	ftp://ftp.ncbi.nlm.nih.gov/genomes/all/GCA/000/018/625/GCA_000018625.1_ASM1862v1	unknown	unknown	FAIL	62:z4,z23:--	iiia 41:z4,z23:-	IIIa 41:z4,z23:-	PASS	INFO: Number of cgMLST330 loci found (n=330)	S	Unknown:Unknown	unknown	unknown	environmental	95.56	2.54	4600800	4600800	1	0.887558	NA	NA	NA	NA	NA	NA	NA	NA	NA	NA	NA	NA	NA	NA	NA	NA	NA	NA	NA	NA	NA	NA	NA	NA	NA	NA	NA	NA	NA
GCA_000018705.1	ftp://ftp.ncbi.nlm.nih.gov/genomes/all/GCA/000/018/705/GCA_000018705.1_ASM1870v1	unknown	unknown	PASS	paratyphi b	paratyphi b var. java	Paratyphi B|Paratyphi B var. Java|Limete	PASS	INFO: Number of cgMLST330 loci found (n=330)	B	Unknown:Unknown	unknown	unknown	environmental	99.43	0.73	4858887	4858887	1	0.991705	780	667	469	360	321	302	281	234	172	143	122	108	104	90	79	74	67	64	58	45	31	28	25	20	18	17	348	311	297
GCA_000020705.1	ftp://ftp.ncbi.nlm.nih.gov/genomes/all/GCA/000/020/705/GCA_000020705.1_ASM2070v1	unknown	unknown	PASS	heidelberg	heidelberg	Heidelberg|Bradford	PASS	INFO: Number of cgMLST330 loci found (n=330)	B	Unknown:Unknown	unknown	unknown	environmental	99.68	0.44	4983515	4888768	3	0.992627	8311	6852	4747	3532	3113	2883	2712	2223	1812	1618	1486	1397	1355	1209	1126	1067	1004	979	908	775	662	575	488	370	340	324	311	311	297
GCA_000020745.1	ftp://ftp.ncbi.nlm.nih.gov/genomes/all/GCA/000/020/745/GCA_000020745.1_ASM2074v1	unknown	unknown	PASS	schwarzengrund	schwarzengrund	Schwarzengrund	PASS	INFO: Number of cgMLST330 loci found (n=330)	B	Unknown:Unknown	unknown	unknown	environmental	99.65	0.49	4823887	4709075	3	0.974808	5370	4471	3108	2249	1947	1770	1652	1289	973	826	709	649	621	518	460	425	389	375	328	257	205	190	169	115	99	92	81	63	53
GCA_000020885.1	ftp://ftp.ncbi.nlm.nih.gov/genomes/all/GCA/000/020/885/GCA_000020885.1_ASM2088v1	unknown	unknown	PASS	agona	agona	Derby|Agona|Essen|Budapest	PASS	INFO: Number of cgMLST330 loci found (n=330)	B	Unknown:Unknown	unknown	unknown	environmental	99.54	0.58	4836638	4798660	2	0.993241	7868	6511	4499	3331	2925	2700	2539	2065	1668	1482	1354	1267	1226	1082	999	942	881	857	791	669	571	510	430	314	286	271	258	226	214
GCA_000020925.1	ftp://ftp.ncbi.nlm.nih.gov/genomes/all/GCA/000/020/925/GCA_000020925.1_ASM2092v1	unknown	unknown	PASS	dublin	dublin	Kiel|Dublin	PASS	INFO: Number of cgMLST330 loci found (n=330)	D1	Unknown:Unknown	unknown	unknown	environmental	99.3	0.5	4917459	4842908	2	0.984025	9564	7867	5446	4041	3560	3302	3101	2531	2056	1832	1680	1582	1532	1360	1257	1182	1102	1071	984	838	715	625	534	409	378	361	348	311	297
GCA_000022165.1	ftp://ftp.ncbi.nlm.nih.gov/genomes/all/GCA/000/022/165/GCA_000022165.1_ASM2216v1	unknown	unknown	PASS	typhimurium	typhimurium	Typhimurium|Lagos	PASS	INFO: Number of cgMLST330 loci found (n=330)	B	Unknown:Unknown	unknown	unknown	environmental	99.61	0.41	4964097	4870265	2	0.992934	1836	1528	1029	751	662	604	563	461	346	291	244	214	205	164	142	132	112	108	93	70	52	49	42	34	378	361	348	311	297
GCA_000026565.1	ftp://ftp.ncbi.nlm.nih.gov/genomes/all/GCA/000/026/565/GCA_000026565.1_ASM2656v1	unknown	unknown	PASS	paratyphi a	paratyphi a	Paratyphi A|Miami|Sendai|Detmold	PASS	INFO: Number of cgMLST330 loci found (n=330)	A	Unknown:Unknown	unknown	2002	environmental	98.91	0.64	4581797	4581797	1	0.953303	6675	5610	3993	2998	2639	2440	2294	1857	1474	1299	1176	1091	1051	910	830	775	718	696	634	520	428	372	301	194	166	151	138	110	98
GCA_000027025.1	ftp://ftp.ncbi.nlm.nih.gov/genomes/all/GCA/000/027/025/GCA_000027025.1_ASM2702v1	unknown	unknown	PASS	typhimurium	typhimurium	Typhimurium|Lagos	PASS	INFO: Number of cgMLST330 loci found (n=330)	B	Malawi:Blantyre	blood	2004	clinical	99.61	0.38	4879400	4879400	1	0.993548	2060	1704	1140	819	717	652	607	494	371	309	257	224	213	166	142	132	112	108	93	70	52	49	42	34	378	361	348	311	297
GCA_000170195.2	ftp://ftp.ncbi.nlm.nih.gov/genomes/all/GCA/000/170/195/GCA_000170195.2_ASM17019v2	unknown	unknown	PASS	kentucky	kentucky	Kentucky	PASS	INFO: Number of cgMLST330 loci found (n=330)	C2-C3	Unknown:Unknown	unknown	unknown	environmental	99.67	2.11	5089336	4794943	4	0.98679	9729	7998	4394	3250	2846	2623	2467	1998	1605	1423	1296	1210	1170	1028	947	891	833	810	746	624	528	468	389	275	247	232	219	189	177
GCA_000170215.1	ftp://ftp.ncbi.nlm.nih.gov/genomes/all/GCA/000/170/215/GCA_000170215.1_ASM17021v1	unknown	unknown	PASS	saintpaul	saintpaul	Saintpaul|Reading	PASS	INFO: Number of cgMLST330 loci found (n=330)	B	Unknown:Unknown	unknown	unknown	environmental	99.58	0.38	4726474	4719855	2	0.993856	9730	2281	1444	994	850	768	709	569	423	346	285	247	231	178	152	139	117	111	95	72	54	49	42	34	378	361	348	311	297
GCA_000170235.1	ftp://ftp.ncbi.nlm.nih.gov/genomes/all/GCA/000/170/235/GCA_000170235.1_ASM17023v1	unknown	unknown	PASS	saintpaul	saintpaul	Saintpaul|Reading	PASS	INFO: Number of cgMLST330 loci found (n=329)	B	Unknown:Unknown	unknown	unknown	environmental	98.46	2.12	4928961	150576	182	0.95914	9731	7999	5535	4103	3610	3345	3141	2481	2021	1806	1660	1563	1515	1344	1242	1168	1088	1058	975	829	707	617	529	405	374	357	344	308	295
GCA_000170255.1	ftp://ftp.ncbi.nlm.nih.gov/genomes/all/GCA/000/170/255/GCA_000170255.1_ASM17025v1	unknown	unknown	PASS	4,[5],12:i:-	i 1,4,[5],12:i:-	I 1,4,[5],12:i:-	PASS	INFO: Number of cgMLST330 loci found (n=330)	B	Unknown:Unknown	unknown	unknown	environmental	98.71	0.47	4895525	103713	112	0.964363	9732	8000	5536	4104	3611	3346	3142	2561	347	291	244	214	205	164	142	132	112	108	93	70	52	49	42	34	378	361	348	311	297
GCA_000171255.1	ftp://ftp.ncbi.nlm.nih.gov/genomes/all/GCA/000/171/255/GCA_000171255.1_ASM17125v1	unknown	unknown	FAIL	javiana	javiana	Koessen|Mendoza|Houston|Panama|Victoria|Itami|Javiana|India	PASS	INFO: Number of cgMLST330 loci found (n=330)	D1	Unknown:Unknown	unknown	unknown	environmental	98.51	0.48	4546142	471765	19	0.949923	NA	NA	NA	NA	NA	NA	NA	NA	NA	NA	NA	NA	NA	NA	NA	NA	NA	NA	NA	NA	NA	NA	NA	NA	NA	NA	NA	NA	NA
GCA_000171275.1	ftp://ftp.ncbi.nlm.nih.gov/genomes/all/GCA/000/171/275/GCA_000171275.1_ASM17127v1	unknown	unknown	PASS	kentucky	kentucky	Kentucky	PASS	INFO: Number of cgMLST330 loci found (n=330)	C2-C3	Unknown:Unknown	unknown	unknown	environmental	98.82	1.1	4696262	233156	52	0.971121	9733	8001	5537	4105	3612	3347	3143	1996	1605	1423	1296	1210	1170	1028	947	891	833	810	746	624	528	468	389	275	247	232	219	189	177
GCA_000171295.1	ftp://ftp.ncbi.nlm.nih.gov/genomes/all/GCA/000/171/295/GCA_000171295.1_ASM17129v1	unknown	unknown	PASS	schwarzengrund	schwarzengrund	Schwarzengrund	PASS	INFO: Number of cgMLST330 loci found (n=330)	B	Unknown:Unknown	unknown	unknown	environmental	99.03	0.53	4761576	162137	67	0.951767	9734	8002	5538	4106	3613	1770	1652	1289	973	826	709	649	621	518	460	425	389	375	328	257	205	190	169	115	99	92	81	63	53
GCA_000171315.1	ftp://ftp.ncbi.nlm.nih.gov/genomes/all/GCA/000/171/315/GCA_000171315.1_ASM17131v1	unknown	unknown	PASS	heidelberg	heidelberg	Heidelberg|Bradford	PASS	INFO: Number of cgMLST330 loci found (n=330)	B	Unknown:Unknown	unknown	unknown	environmental	98.88	0.48	4728232	308442	48	0.976651	9735	8003	5539	4107	3116	2885	2712	2223	1812	1618	1486	1397	1355	1209	1126	1067	1004	979	908	775	662	575	488	370	340	324	311	311	297
GCA_000171415.1	ftp://ftp.ncbi.nlm.nih.gov/genomes/all/GCA/000/171/415/GCA_000171415.1_ASM17141v1	unknown	unknown	PASS	newport	newport	Newport|Bardo|Ferruch|Kottbus	PASS	INFO: Number of cgMLST330 loci found (n=330)	C2-C3	Unknown:Unknown	unknown	unknown	environmental	99.68	1.04	4948011	484233	63	0.989862	9012	7375	5078	3758	3304	3057	2874	2350	1920	1720	1580	1485	1440	1275	1180	1116	1043	1015	939	801	683	593	506	385	354	338	325	311	297
GCA_000171495.1	ftp://ftp.ncbi.nlm.nih.gov/genomes/all/GCA/000/171/495/GCA_000171495.1_ASM17149v1	unknown	unknown	PASS	weltevreden	weltevreden	Weltevreden	PASS	INFO: Number of cgMLST330 loci found (n=330)	E1	Unknown:Unknown	unknown	unknown	environmental	98.84	0.91	5047463	219338	81	0.964055	9736	8004	5540	4108	3614	2751	2586	2104	1700	1513	1382	1294	1252	1108	1025	968	907	883	815	691	591	530	449	332	303	288	275	243	231
GCA_000171515.1	ftp://ftp.ncbi.nlm.nih.gov/genomes/all/GCA/000/171/515/GCA_000171515.1_ASM17151v1	unknown	unknown	PASS	hadar	hadar	Hadar|Istanbul|Chomedey|Glostrup	PASS	INFO: Number of cgMLST330 loci found (n=330)	C2-C3	Unknown:Unknown	unknown	unknown	environmental	99.16	0.64	4793325	370713	50	0.982488	9737	8005	5541	4109	905	820	759	614	463	385	323	282	266	211	180	164	137	129	110	84	62	56	48	38	378	361	348	311	297
GCA_000171535.2	ftp://ftp.ncbi.nlm.nih.gov/genomes/all/GCA/000/171/535/GCA_000171535.2_ASM17153v2	unknown	unknown	PASS	virchow	virchow	Virchow|Infantis|Senegal	PASS	INFO: Number of cgMLST330 loci found (n=330)	C1	Unknown:Unknown	unknown	unknown	environmental	99.68	0.54	4876885	3027433	5	0.994163	3111	2492	1577	1098	941	855	791	644	486	407	344	301	285	226	194	178	151	142	122	93	66	60	52	41	34	29	24	311	297
GCA_000173695.1	ftp://ftp.ncbi.nlm.nih.gov/genomes/all/GCA/000/173/695/GCA_000173695.1_ASM17369v1	unknown	unknown	PASS	unknown	tennessee	Tennessee	PASS	INFO: Number of cgMLST330 loci found (n=329)	C1	USA	unknown	unknown	environmental	99.08	0.77	4779295	182457	67	0.976344	9738	8006	5542	4110	3615	2594	2439	1979	1589	1410	1283	1197	1157	1015	934	878	820	797	733	613	517	457	379	266	238	223	210	180	168
GCA_000180215.1	ftp://ftp.ncbi.nlm.nih.gov/genomes/all/GCA/000/180/215/GCA_000180215.1_ASM18021v1	unknown	unknown	FAIL	typhi	typhi	Typhi	WARNING	FAIL: Moderate number of cgMLST330 loci missing (n=23 > 10) | INFO: Number of cgMLST330 loci found (n=307) | WARNING: Only matched 274 cgMLST330 loci. Min threshold for confident serovar prediction from cgMLST is 297.0	D1	Morocco	unknown	unknown	environmental	97.69	2.66	4671984	9523	763	NA	NA	NA	NA	NA	NA	NA	NA	NA	NA	NA	NA	NA	NA	NA	NA	NA	NA	NA	NA	NA	NA	NA	NA	NA	NA	NA	NA	NA	NA
GCA_000180255.1	ftp://ftp.ncbi.nlm.nih.gov/genomes/all/GCA/000/180/255/GCA_000180255.1_ASM18025v1	unknown	unknown	FAIL	typhi	typhi	Typhi	WARNING	INFO: Number of cgMLST330 loci found (n=327) | WARNING: Only matched 293 cgMLST330 loci. Min threshold for confident serovar prediction from cgMLST is 297.0	D1	India	unknown	unknown	environmental	98.6	0.95	4698141	38656	220	NA	NA	NA	NA	NA	NA	NA	NA	NA	NA	NA	NA	NA	NA	NA	NA	NA	NA	NA	NA	NA	NA	NA	NA	NA	NA	NA	NA	NA	NA
GCA_000180315.1	ftp://ftp.ncbi.nlm.nih.gov/genomes/all/GCA/000/180/315/GCA_000180315.1_ASM18031v1	unknown	unknown	FAIL	typhi	typhi	Typhi	WARNING	FAIL: Moderate number of cgMLST330 loci missing (n=19 > 10) | INFO: Number of cgMLST330 loci found (n=311) | WARNING: Only matched 280 cgMLST330 loci. Min threshold for confident serovar prediction from cgMLST is 297.0	D1	Indonesia	unknown	unknown	environmental	98.26	1.73	4688266	11535	658	NA	NA	NA	NA	NA	NA	NA	NA	NA	NA	NA	NA	NA	NA	NA	NA	NA	NA	NA	NA	NA	NA	NA	NA	NA	NA	NA	NA	NA	NA
GCA_000180375.1	ftp://ftp.ncbi.nlm.nih.gov/genomes/all/GCA/000/180/375/GCA_000180375.1_ASM18037v1	unknown	unknown	FAIL	typhi	typhi	Typhi	WARNING	INFO: Number of cgMLST330 loci found (n=321) | WARNING: Only matched 280 cgMLST330 loci. Min threshold for confident serovar prediction from cgMLST is 297.0	D1	Mexico	unknown	unknown	environmental	98.87	0.75	4559432	33802	259	NA	NA	NA	NA	NA	NA	NA	NA	NA	NA	NA	NA	NA	NA	NA	NA	NA	NA	NA	NA	NA	NA	NA	NA	NA	NA	NA	NA	NA	NA
GCA_000187565.1	ftp://ftp.ncbi.nlm.nih.gov/genomes/all/GCA/000/187/565/GCA_000187565.1_ASM18756v1	unknown	SOAPdenovo v. 1.04; Novoalign v. 2.05.33	PASS	choleraesuis	choleraesuis	Hissar|Choleraesuis|Paratyphi C|Typhisuis|Chiredzi	PASS	INFO: Number of cgMLST330 loci found (n=330)	C1	Unknown:Unknown	unknown	unknown	environmental	99.33	0.94	4789937	4740379	2	0.969892	9286	7631	5285	3924	3459	3204	3014	2460	2005	1792	1647	1551	1504	1334	1232	1160	1081	1051	968	822	703	613	525	402	371	354	341	305	292
GCA_000187785.2	ftp://ftp.ncbi.nlm.nih.gov/genomes/all/GCA/000/187/785/GCA_000187785.2_ASM18778v2	unknown	Parallel phrap v. 4.11 (mod. from phrap 0.990329); Consed v. 16 used for finishing	PASS	typhimurium	typhimurium	Typhimurium|Lagos	PASS	INFO: Number of cgMLST330 loci found (n=330)	B	Unknown:Unknown	unknown	unknown	environmental	99.79	0.41	4845820	442590	24	0.968971	2106	1741	1165	835	728	661	616	503	381	317	263	227	216	169	146	135	114	108	93	70	52	49	42	34	378	361	348	311	297
GCA_000188335.2	ftp://ftp.ncbi.nlm.nih.gov/genomes/all/GCA/000/188/335/GCA_000188335.2_ASM18833v2	unknown	Newbler v. 2.3	PASS	montevideo	montevideo	Montevideo|Othmarschen|Plumaugat	PASS	INFO: Number of cgMLST330 loci found (n=330)	C1	Unknown:Unknown	unknown	2009	environmental	99.7	0.65	4646593	226927	43	0.971736	4159	3394	2288	1655	1428	1309	1221	960	727	608	527	479	461	385	345	321	292	278	250	205	165	158	140	113	99	92	81	63	53
GCA_000188355.2	ftp://ftp.ncbi.nlm.nih.gov/genomes/all/GCA/000/188/355/GCA_000188355.2_ASM18835v2	unknown	Newbler v. 2.3	PASS	montevideo	montevideo	Montevideo|Othmarschen|Plumaugat	PASS	INFO: Number of cgMLST330 loci found (n=330)	C1	USA: RI	black pepper	unknown	environmental	99.69	0.67	4647906	165485	48	0.97235	4172	3399	2289	1655	1428	1309	1221	960	727	608	527	479	461	385	345	321	292	278	250	205	165	158	140	113	99	92	81	63	53
GCA_000188375.2	ftp://ftp.ncbi.nlm.nih.gov/genomes/all/GCA/000/188/375/GCA_000188375.2_ASM18837v2	unknown	Newbler v. 2.3	PASS	montevideo	montevideo	Montevideo|Othmarschen|Plumaugat	PASS	INFO: Number of cgMLST330 loci found (n=330)	C1	USA: RI	black pepper	unknown	environmental	99.71	0.65	4647303	295486	35	0.976959	4172	3399	2289	1655	1428	1309	1221	960	727	608	527	479	461	385	345	321	292	278	250	205	165	158	140	113	99	92	81	63	53
GCA_000188395.2	ftp://ftp.ncbi.nlm.nih.gov/genomes/all/GCA/000/188/395/GCA_000188395.2_ASM18839v2	unknown	Newbler v. 2.3	PASS	montevideo	montevideo	Montevideo|Othmarschen|Plumaugat	PASS	INFO: Number of cgMLST330 loci found (n=330)	C1	USA: RI	black pepper	unknown	environmental	99.68	0.65	4647255	223220	38	0.975422	4172	3399	2289	1655	1428	1309	1221	960	727	608	527	479	461	385	345	321	292	278	250	205	165	158	140	113	99	92	81	63	53
GCA_000188415.2	ftp://ftp.ncbi.nlm.nih.gov/genomes/all/GCA/000/188/415/GCA_000188415.2_ASM18841v2	unknown	Newbler v. 2.3	PASS	montevideo	montevideo	Montevideo|Othmarschen|Plumaugat	PASS	INFO: Number of cgMLST330 loci found (n=330)	C1	Unknown:Unknown	unknown	2010	environmental	99.71	0.65	4649884	223220	36	0.974501	4172	3399	2289	1655	1428	1309	1221	960	727	608	527	479	461	385	345	321	292	278	250	205	165	158	140	113	99	92	81	63	53
GCA_000188435.2	ftp://ftp.ncbi.nlm.nih.gov/genomes/all/GCA/000/188/435/GCA_000188435.2_ASM18843v2	unknown	Newbler v. 2.3	PASS	montevideo	montevideo	Montevideo|Othmarschen|Plumaugat	PASS	INFO: Number of cgMLST330 loci found (n=330)	C1	Unknown:Unknown	unknown	2010	environmental	99.71	0.65	4649928	392832	29	0.976959	4172	3399	2289	1655	1428	1309	1221	960	727	608	527	479	461	385	345	321	292	278	250	205	165	158	140	113	99	92	81	63	53
GCA_000188455.2	ftp://ftp.ncbi.nlm.nih.gov/genomes/all/GCA/000/188/455/GCA_000188455.2_ASM18845v2	unknown	Newbler v. 2.3	PASS	montevideo	-:-:-	-:-:-	FAIL	FAIL: Wzx/Wzy genes missing. Cannot determine O-antigen group/serogroup. Cannot accurately predict serovar from antigen genes. | INFO: Number of cgMLST330 loci found (n=330) | WARNING: H1 antigen gene (fliC) missing. Cannot determine H1 antigen. Cannot accurately predict serovar from antigen genes.	-	Unknown:Unknown	unknown	unknown	environmental	99.34	0.44	4318387	76809	116	0.965591	4177	3402	2292	1655	1428	1309	1221	960	727	608	527	479	461	385	345	321	292	278	250	205	165	158	140	113	99	92	81	63	53
GCA_000188475.2	ftp://ftp.ncbi.nlm.nih.gov/genomes/all/GCA/000/188/475/GCA_000188475.2_ASM18847v2	unknown	Newbler v. 2.3	PASS	montevideo	montevideo	Montevideo|Othmarschen|Plumaugat	PASS	INFO: Number of cgMLST330 loci found (n=330)	C1	Unknown:Unknown	stool	2009	clinical	99.62	0.68	4646133	102608	77	0.967127	4178	3403	2293	1656	1428	1309	1221	960	727	608	527	479	461	385	345	321	292	278	250	205	165	158	140	113	99	92	81	63	53
GCA_000188495.2	ftp://ftp.ncbi.nlm.nih.gov/genomes/all/GCA/000/188/495/GCA_000188495.2_ASM18849v2	unknown	Newbler v. 2.3	PASS	montevideo	montevideo	Montevideo|Othmarschen|Plumaugat	PASS	INFO: Number of cgMLST330 loci found (n=329)	C1	Unknown:Unknown	stool	2009	clinical	99.42	0.73	4644107	104188	97	0.959447	4179	3404	2294	1657	1429	1310	1222	960	727	608	527	479	461	385	345	321	292	278	250	205	165	158	140	113	99	92	81	63	53
GCA_000188515.2	ftp://ftp.ncbi.nlm.nih.gov/genomes/all/GCA/000/188/515/GCA_000188515.2_ASM18851v2	unknown	Newbler v. 2.3	PASS	montevideo	montevideo	Montevideo|Othmarschen|Plumaugat	PASS	INFO: Number of cgMLST330 loci found (n=330)	C1	Unknown:Unknown	stool	2009	clinical	99.65	0.95	4739982	136463	61	0.968356	4176	3401	2291	1655	1428	1309	1221	960	727	608	527	479	461	385	345	321	292	278	250	205	165	158	140	113	99	92	81	63	53
GCA_000188535.2	ftp://ftp.ncbi.nlm.nih.gov/genomes/all/GCA/000/188/535/GCA_000188535.2_ASM18853v2	unknown	Newbler v. 2.3	PASS	montevideo	montevideo	Montevideo|Othmarschen|Plumaugat	PASS	INFO: Number of cgMLST330 loci found (n=330)	C1	Unknown:Unknown	unknown	unknown	environmental	99.66	0.65	4643843	181703	51	0.974808	4172	3399	2289	1655	1428	1309	1221	960	727	608	527	479	461	385	345	321	292	278	250	205	165	158	140	113	99	92	81	63	53
GCA_000188555.2	ftp://ftp.ncbi.nlm.nih.gov/genomes/all/GCA/000/188/555/GCA_000188555.2_ASM18855v2	unknown	Newbler v. 2.3	PASS	montevideo	montevideo	Montevideo|Othmarschen|Plumaugat	PASS	INFO: Number of cgMLST330 loci found (n=330)	C1	USA:CA	Hearts of Romaine-Organic	2010-04-07	environmental	99.71	0.65	4648749	300623	34	0.974808	4164	3395	2288	1655	1428	1309	1221	960	727	608	527	479	461	385	345	321	292	278	250	205	165	158	140	113	99	92	81	63	53
GCA_000188575.2	ftp://ftp.ncbi.nlm.nih.gov/genomes/all/GCA/000/188/575/GCA_000188575.2_ASM18857v2	unknown	Newbler v. 2.3	PASS	montevideo	montevideo	Montevideo|Othmarschen|Plumaugat	PASS	INFO: Number of cgMLST330 loci found (n=330)	C1	USA:MD	Clinical	2009-11-11	clinical	99.71	0.65	4647276	223116	40	0.976037	4172	3399	2289	1655	1428	1309	1221	960	727	608	527	479	461	385	345	321	292	278	250	205	165	158	140	113	99	92	81	63	53
GCA_000188595.2	ftp://ftp.ncbi.nlm.nih.gov/genomes/all/GCA/000/188/595/GCA_000188595.2_ASM18859v2	unknown	Newbler v. 2.3	PASS	montevideo	montevideo	Montevideo|Othmarschen|Plumaugat	PASS	INFO: Number of cgMLST330 loci found (n=330)	C1	Unknown:Unknown	Mozzarella	2007	environmental	99.71	0.67	4650295	261407	42	0.97573	4157	3393	2288	1655	1428	1309	1221	960	727	608	527	479	461	385	345	321	292	278	250	205	165	158	140	113	99	92	81	63	53
GCA_000188615.2	ftp://ftp.ncbi.nlm.nih.gov/genomes/all/GCA/000/188/615/GCA_000188615.2_ASM18861v2	unknown	Newbler v. 2.3	PASS	montevideo	montevideo	Montevideo|Othmarschen|Plumaugat	PASS	INFO: Number of cgMLST330 loci found (n=330)	C1	Unknown:Unknown	unknown	2006	environmental	99.66	0.65	4659468	422370	35	0.973886	4158	3393	2288	1655	1428	1309	1221	960	727	608	527	479	461	385	345	321	292	278	250	205	165	158	140	113	99	92	81	63	53
GCA_000188635.2	ftp://ftp.ncbi.nlm.nih.gov/genomes/all/GCA/000/188/635/GCA_000188635.2_ASM18863v2	unknown	Newbler v. 2.3	PASS	montevideo	montevideo	Montevideo|Othmarschen|Plumaugat	PASS	INFO: Number of cgMLST330 loci found (n=330)	C1	Unknown:Unknown	unknown	2007	environmental	99.71	0.65	4652290	328903	36	0.976037	4157	3393	2288	1655	1428	1309	1221	960	727	608	527	479	461	385	345	321	292	278	250	205	165	158	140	113	99	92	81	63	53
GCA_000188655.2	ftp://ftp.ncbi.nlm.nih.gov/genomes/all/GCA/000/188/655/GCA_000188655.2_ASM18865v2	unknown	Newbler v. 2.3	PASS	montevideo	montevideo	Montevideo|Othmarschen|Plumaugat	PASS	INFO: Number of cgMLST330 loci found (n=330)	C1	Unknown:Unknown	unknown	2007	environmental	99.66	0.65	4647796	225454	44	0.973579	4157	3393	2288	1655	1428	1309	1221	960	727	608	527	479	461	385	345	321	292	278	250	205	165	158	140	113	99	92	81	63	53
GCA_000188735.1	ftp://ftp.ncbi.nlm.nih.gov/genomes/all/GCA/000/188/735/GCA_000188735.1_ASM18873v1	unknown	unknown	PASS	typhimurium	typhimurium	Typhimurium|Lagos	PASS	INFO: Number of cgMLST330 loci found (n=330)	B	Unknown:Unknown	unknown	unknown	environmental	99.61	0.44	5067451	4878013	4	0.99232	1939	1604	1074	778	685	623	582	474	356	296	246	215	205	164	142	132	112	108	93	70	52	49	42	34	378	361	348	311	297
GCA_000188895.2	ftp://ftp.ncbi.nlm.nih.gov/genomes/all/GCA/000/188/895/GCA_000188895.2_ASM18889v2	unknown	Newbler v. 2.3	PASS	montevideo	montevideo	Montevideo|Othmarschen|Plumaugat	PASS	INFO: Number of cgMLST330 loci found (n=330)	C1	Unknown:Unknown	unknown	2009	environmental	99.56	0.73	4642324	104274	95	0.967742	4174	3399	2289	1655	1428	1309	1221	960	727	608	527	479	461	385	345	321	292	278	250	205	165	158	140	113	99	92	81	63	53
GCA_000188915.2	ftp://ftp.ncbi.nlm.nih.gov/genomes/all/GCA/000/188/915/GCA_000188915.2_ASM18891v2	unknown	Newbler v. 2.3	PASS	montevideo	montevideo	Montevideo|Othmarschen|Plumaugat	PASS	INFO: Number of cgMLST330 loci found (n=330)	C1	Unknown:Unknown	Red Pepper Flakes	2009	environmental	99.32	0.65	4642131	117385	78	0.97235	4172	3399	2289	1655	1428	1309	1221	960	727	608	527	479	461	385	345	321	292	278	250	205	165	158	140	113	99	92	81	63	53
GCA_000188935.2	ftp://ftp.ncbi.nlm.nih.gov/genomes/all/GCA/000/188/935/GCA_000188935.2_ASM18893v2	unknown	Newbler v. 2.3	PASS	montevideo	montevideo	Montevideo|Othmarschen|Plumaugat	PASS	INFO: Number of cgMLST330 loci found (n=330)	C1	Unknown:Unknown	unknown	2009	environmental	99.61	1.06	4643685	98015	89	0.96467	4175	3400	2290	1655	1428	1309	1221	960	727	608	527	479	461	385	345	321	292	278	250	205	165	158	140	113	99	92	81	63	53
GCA_000188955.5	ftp://ftp.ncbi.nlm.nih.gov/genomes/all/GCA/000/188/955/GCA_000188955.5_ASM18895v5	unknown	SMRT Analysis v. 1.3.3	PASS	montevideo	montevideo	Montevideo|Othmarschen|Plumaugat	PASS	INFO: Number of cgMLST330 loci found (n=330)	C1	USA:RI	Environmental Swab	2010-02-01	environmental	99.71	0.65	4694375	4694375	1	0.976959	4172	3399	2289	1655	1428	1309	1221	960	727	608	527	479	461	385	345	321	292	278	250	205	165	158	140	113	99	92	81	63	53
GCA_000188975.2	ftp://ftp.ncbi.nlm.nih.gov/genomes/all/GCA/000/188/975/GCA_000188975.2_ASM18897v2	unknown	Newbler v. 2.3	FAIL	montevideo	montevideo	Montevideo|Othmarschen|Plumaugat	PASS	INFO: Number of cgMLST330 loci found (n=328)	C1	Unknown:Unknown	Red Pepper Flakes	2010	environmental	99.49	0.94	4634811	71005	170	0.940399	NA	NA	NA	NA	NA	NA	NA	NA	NA	NA	NA	NA	NA	NA	NA	NA	NA	NA	NA	NA	NA	NA	NA	NA	NA	NA	NA	NA	NA
GCA_000188995.2	ftp://ftp.ncbi.nlm.nih.gov/genomes/all/GCA/000/188/995/GCA_000188995.2_ASM18899v2	unknown	Newbler v. 2.3	PASS	montevideo	montevideo	Montevideo|Othmarschen|Plumaugat	PASS	INFO: Number of cgMLST330 loci found (n=330)	C1	Unknown:Unknown	stool	2009	clinical	99.65	0.65	4645920	195890	46	0.971429	4173	3399	2289	1655	1428	1309	1221	960	727	608	527	479	461	385	345	321	292	278	250	205	165	158	140	113	99	92	81	63	53
GCA_000189015.2	ftp://ftp.ncbi.nlm.nih.gov/genomes/all/GCA/000/189/015/GCA_000189015.2_ASM18901v2	unknown	Newbler v. 2.3	FAIL	montevideo	montevideo	Montevideo|Othmarschen|Plumaugat	PASS	INFO: Number of cgMLST330 loci found (n=325)	C1	Unknown:Unknown	stool	2009	clinical	99.47	0.95	4630342	66340	174	0.935791	NA	NA	NA	NA	NA	NA	NA	NA	NA	NA	NA	NA	NA	NA	NA	NA	NA	NA	NA	NA	NA	NA	NA	NA	NA	NA	NA	NA	NA
GCA_000189035.2	ftp://ftp.ncbi.nlm.nih.gov/genomes/all/GCA/000/189/035/GCA_000189035.2_ASM18903v2	unknown	Newbler v. 2.3	FAIL	montevideo	montevideo	Montevideo|Othmarschen|Plumaugat	PASS	INFO: Number of cgMLST330 loci found (n=325)	C1	Unknown:Unknown	stool	2009	clinical	99.32	0.76	4634187	61144	187	0.940399	NA	NA	NA	NA	NA	NA	NA	NA	NA	NA	NA	NA	NA	NA	NA	NA	NA	NA	NA	NA	NA	NA	NA	NA	NA	NA	NA	NA	NA
GCA_000189055.2	ftp://ftp.ncbi.nlm.nih.gov/genomes/all/GCA/000/189/055/GCA_000189055.2_ASM18905v2	unknown	Newbler v. 2.3	PASS	montevideo	montevideo	Montevideo|Othmarschen|Plumaugat	PASS	INFO: Number of cgMLST330 loci found (n=330)	C1	Unknown:Unknown	stool	2009	clinical	99.71	0.65	4650310	422552	30	0.976344	4172	3399	2289	1655	1428	1309	1221	960	727	608	527	479	461	385	345	321	292	278	250	205	165	158	140	113	99	92	81	63	53
GCA_000189075.2	ftp://ftp.ncbi.nlm.nih.gov/genomes/all/GCA/000/189/075/GCA_000189075.2_ASM18907v2	unknown	Newbler v. 2.3	PASS	montevideo	montevideo	Montevideo|Othmarschen|Plumaugat	PASS	INFO: Number of cgMLST330 loci found (n=330)	C1	Unknown:Unknown	stool	2009	clinical	99.71	0.65	4651274	475503	29	0.976651	4172	3399	2289	1655	1428	1309	1221	960	727	608	527	479	461	385	345	321	292	278	250	205	165	158	140	113	99	92	81	63	53
GCA_000189095.2	ftp://ftp.ncbi.nlm.nih.gov/genomes/all/GCA/000/189/095/GCA_000189095.2_ASM18909v2	unknown	Newbler v. 2.3	PASS	montevideo	montevideo	Montevideo|Othmarschen|Plumaugat	PASS	INFO: Number of cgMLST330 loci found (n=330)	C1	Unknown:Unknown	stool	2009	clinical	99.62	0.65	4650220	361525	32	0.97573	4172	3399	2289	1655	1428	1309	1221	960	727	608	527	479	461	385	345	321	292	278	250	205	165	158	140	113	99	92	81	63	53
GCA_000189115.2	ftp://ftp.ncbi.nlm.nih.gov/genomes/all/GCA/000/189/115/GCA_000189115.2_ASM18911v2	unknown	Newbler v. 2.3	PASS	montevideo	montevideo	Montevideo|Othmarschen|Plumaugat	PASS	INFO: Number of cgMLST330 loci found (n=330)	C1	Unknown:Unknown	unknown	2009	environmental	99.71	0.65	4648859	248886	34	0.97573	4164	3395	2288	1655	1428	1309	1221	960	727	608	527	479	461	385	345	321	292	278	250	205	165	158	140	113	99	92	81	63	53
GCA_000189135.2	ftp://ftp.ncbi.nlm.nih.gov/genomes/all/GCA/000/189/135/GCA_000189135.2_ASM18913v2	unknown	Newbler v. 2.3	PASS	montevideo	montevideo	Montevideo|Othmarschen|Plumaugat	PASS	INFO: Number of cgMLST330 loci found (n=330)	C1	Unknown:Unknown	stool	2009	clinical	99.59	0.9	4641213	99285	97	0.960061	9739	8007	5543	4111	1428	1309	1221	960	727	608	527	479	461	385	345	321	292	278	250	205	165	158	140	113	99	92	81	63	53
GCA_000189155.2	ftp://ftp.ncbi.nlm.nih.gov/genomes/all/GCA/000/189/155/GCA_000189155.2_ASM18915v2	unknown	Newbler v. 2.3	PASS	montevideo	montevideo	Montevideo|Othmarschen|Plumaugat	PASS	INFO: Number of cgMLST330 loci found (n=330)	C1	USA:IA	Lunchmeat	2010-01-22	environmental	99.58	0.65	4642267	135215	72	0.967127	9740	8008	2289	1655	1428	1309	1221	960	727	608	527	479	461	385	345	321	292	278	250	205	165	158	140	113	99	92	81	63	53
GCA_000189175.2	ftp://ftp.ncbi.nlm.nih.gov/genomes/all/GCA/000/189/175/GCA_000189175.2_ASM18917v2	unknown	Newbler v. 2.3	FAIL	montevideo	montevideo	Montevideo|Othmarschen|Plumaugat	PASS	INFO: Number of cgMLST330 loci found (n=330)	C1	Unknown:Unknown	lunch meat	2010	environmental	99.43	0.64	4634251	81429	151	0.947158	NA	NA	NA	NA	NA	NA	NA	NA	NA	NA	NA	NA	NA	NA	NA	NA	NA	NA	NA	NA	NA	NA	NA	NA	NA	NA	NA	NA	NA
GCA_000189195.2	ftp://ftp.ncbi.nlm.nih.gov/genomes/all/GCA/000/189/195/GCA_000189195.2_ASM18919v2	unknown	Newbler v. 2.3	PASS	montevideo	montevideo	Montevideo|Othmarschen|Plumaugat	PASS	INFO: Number of cgMLST330 loci found (n=329)	C1	Unknown:Unknown	lunch meat	2010	environmental	99.37	0.72	4639126	88743	113	0.954839	9741	8009	5544	4112	3616	1309	1221	960	727	608	527	479	461	385	345	321	292	278	250	205	165	158	140	113	99	92	81	63	53
GCA_000189215.2	ftp://ftp.ncbi.nlm.nih.gov/genomes/all/GCA/000/189/215/GCA_000189215.2_ASM18921v2	unknown	Newbler v. 2.3	PASS	montevideo	montevideo	Montevideo|Othmarschen|Plumaugat	PASS	INFO: Number of cgMLST330 loci found (n=330)	C1	Unknown:Unknown	lunch meat	2010	environmental	99.71	0.65	4648681	248902	42	0.974194	4172	3399	2289	1655	1428	1309	1221	960	727	608	527	479	461	385	345	321	292	278	250	205	165	158	140	113	99	92	81	63	53
GCA_000189235.2	ftp://ftp.ncbi.nlm.nih.gov/genomes/all/GCA/000/189/235/GCA_000189235.2_ASM18923v2	unknown	Newbler v. 2.3	PASS	montevideo	montevideo	Montevideo|Othmarschen|Plumaugat	PASS	INFO: Number of cgMLST330 loci found (n=330)	C1	Unknown:Unknown	lunch meat	2010	environmental	99.49	0.77	4644058	172435	66	0.967435	9742	8010	2289	1655	1428	1309	1221	960	727	608	527	479	461	385	345	321	292	278	250	205	165	158	140	113	99	92	81	63	53
GCA_000192085.1	ftp://ftp.ncbi.nlm.nih.gov/genomes/all/GCA/000/192/085/GCA_000192085.1_ASM19208v1	unknown	SOAPdenovo and Novoalign v. 04/28/2010	PASS	dublin	dublin	Kiel|Dublin	PASS	INFO: Number of cgMLST330 loci found (n=330)	D1	Unknown:Unknown	unknown	unknown	environmental	99.25	0.5	4917459	4842911	2	0.98126	9537	7848	5438	4034	3554	3296	3096	2527	2055	1831	1680	1582	1532	1360	1257	1182	1102	1071	984	838	715	625	534	409	378	361	348	311	297
GCA_000192125.1	ftp://ftp.ncbi.nlm.nih.gov/genomes/all/GCA/000/192/125/GCA_000192125.1_ASM19212v1	unknown	SOAPdenovo and Novoalign v. 04/28/2010	PASS	gallinarum	gallinarum	Nitra|Gallinarum|Pullorum|Berta|Enteritidis|Blegdam|Gueuletapee|Naestved|Rostock|Hillingdon	PASS	INFO: Number of cgMLST330 loci found (n=330)	D1	United Kingdom	feces	1995	environmental	99.61	0.41	4746069	4658698	2	0.96129	141	104	68	46	41	41	38	33	23	18	12	10	9	7	6	5	4	4	2	2	715	625	534	409	378	361	348	311	297
GCA_000195995.1	ftp://ftp.ncbi.nlm.nih.gov/genomes/all/GCA/000/195/995/GCA_000195995.1_ASM19599v1	unknown	unknown	FAIL	typhi	typhi	Typhi	PASS	INFO: Number of cgMLST330 loci found (n=330)	D1	Unknown:Unknown	unknown	1993-12	environmental	99.27	0.45	5133713	4809037	3	0.945622	NA	NA	NA	NA	NA	NA	NA	NA	NA	NA	NA	NA	NA	NA	NA	NA	NA	NA	NA	NA	NA	NA	NA	NA	NA	NA	NA	NA	NA
GCA_000210855.2	ftp://ftp.ncbi.nlm.nih.gov/genomes/all/GCA/000/210/855/GCA_000210855.2_ASM21085v2	unknown	unknown	PASS	typhimurium	typhimurium	Typhimurium|Lagos	PASS	INFO: Number of cgMLST330 loci found (n=330)	B	Unknown:Unknown	unknown	unknown	environmental	99.61	0.44	5067450	4878012	4	0.992012	1939	1604	1074	778	685	623	582	474	356	296	246	215	205	164	142	132	112	108	93	70	52	49	42	34	378	361	348	311	297
GCA_000213635.1	ftp://ftp.ncbi.nlm.nih.gov/genomes/all/GCA/000/213/635/GCA_000213635.1_ASM21363v1	unknown	unknown	PASS	typhimurium	typhimurium	Typhimurium|Lagos	PASS	INFO: Number of cgMLST330 loci found (n=330)	B	Unknown:Unknown	unknown	unknown	environmental	99.61	0.41	4911145	4817868	2	0.993241	1815	1516	1025	750	661	603	562	461	346	291	244	214	205	164	142	132	112	108	93	70	52	49	42	34	378	361	348	311	297
GCA_000230875.1	ftp://ftp.ncbi.nlm.nih.gov/genomes/all/GCA/000/230/875/GCA_000230875.1_Salmonella_enterica_SARB27-2.0	unknown	PCAP v. 09/03/04	PASS	infantis	infantis	Virchow|Infantis|Senegal	PASS	INFO: Number of cgMLST330 loci found (n=330)	C1	Unknown:Unknown	unknown	unknown	environmental	99.57	0.69	4881575	4878746	2	0.976344	9743	8011	2040	1476	1282	1174	1089	863	646	533	458	412	394	327	290	272	243	231	208	168	132	125	109	95	85	80	73	53	46
GCA_000231645.2	ftp://ftp.ncbi.nlm.nih.gov/genomes/all/GCA/000/231/645/GCA_000231645.2_ASM23164v2	unknown	SOLiD System de novo Accessory tools v. 2.0 (incorporates Velvet v. 0.7.55)	FAIL	montevideo	montevideo	Montevideo|Othmarschen|Plumaugat	FAIL	FAIL: Large number of cgMLST330 loci missing (n=59 > 30) | INFO: Number of cgMLST330 loci found (n=271) | WARNING: Only matched 256 cgMLST330 loci. Min threshold for confident serovar prediction from cgMLST is 297.0	C1	Unknown:Unknown	unknown	unknown	environmental	96.8	4.79	4957002	6833	1109	NA	NA	NA	NA	NA	NA	NA	NA	NA	NA	NA	NA	NA	NA	NA	NA	NA	NA	NA	NA	NA	NA	NA	NA	NA	NA	NA	NA	NA	NA
GCA_000235545.1	ftp://ftp.ncbi.nlm.nih.gov/genomes/all/GCA/000/235/545/GCA_000235545.1_ASM23554v1	unknown	unknown	PASS	gallinarum/pullorum	gallinarum	Nitra|Gallinarum|Pullorum|Berta|Enteritidis|Blegdam|Gueuletapee|Naestved|Rostock|Hillingdon	PASS	INFO: Number of cgMLST330 loci found (n=330)	D1	Unknown:Unknown	unknown	unknown	environmental	99.12	0.41	4637962	4637962	1	0.951152	134	97	61	39	34	34	32	28	18	14	9	7	6	4	3	2	1	1	1	1	715	625	534	409	378	361	348	311	297
GCA_000238435.2	ftp://ftp.ncbi.nlm.nih.gov/genomes/all/GCA/000/238/435/GCA_000238435.2_ASM23843v2	unknown	Newbler v. 2.3	PASS	montevideo	montevideo	Montevideo|Othmarschen|Plumaugat	PASS	INFO: Number of cgMLST330 loci found (n=330)	C1	Unknown:Unknown	unknown	unknown	environmental	99.53	0.68	4622687	172938	64	0.969892	9744	8012	2268	1645	1419	1301	1213	956	724	606	525	477	459	383	343	320	291	277	249	204	165	158	140	113	99	92	81	63	53
GCA_000238455.2	ftp://ftp.ncbi.nlm.nih.gov/genomes/all/GCA/000/238/455/GCA_000238455.2_ASM23845v2	unknown	Newbler v. 2.3	PASS	montevideo	montevideo	Montevideo|Othmarschen|Plumaugat	PASS	INFO: Number of cgMLST330 loci found (n=330)	C1	Unknown:Unknown	unknown	unknown	environmental	99.61	0.77	4707517	140622	73	0.973579	4024	3298	2223	1620	1401	1285	1199	951	722	605	524	476	458	382	342	319	290	276	248	203	165	158	140	113	99	92	81	63	53
GCA_000238475.2	ftp://ftp.ncbi.nlm.nih.gov/genomes/all/GCA/000/238/475/GCA_000238475.2_ASM23847v2	unknown	Newbler v. 2.3	PASS	montevideo	montevideo	Montevideo|Othmarschen|Plumaugat	PASS	INFO: Number of cgMLST330 loci found (n=330)	C1	Unknown:Unknown	unknown	unknown	environmental	99.47	0.44	4575147	140479	75	0.969892	9745	8013	5545	1579	1375	1264	1179	938	712	595	514	466	448	374	334	313	284	270	244	202	165	158	140	113	99	92	81	63	53
GCA_000238495.2	ftp://ftp.ncbi.nlm.nih.gov/genomes/all/GCA/000/238/495/GCA_000238495.2_ASM23849v2	unknown	Newbler v. 2.3	PASS	montevideo	montevideo	Montevideo|Othmarschen|Plumaugat	PASS	INFO: Number of cgMLST330 loci found (n=330)	C1	USA: GA	human	unknown	clinical	99.64	0.44	4742965	225472	55	0.975422	9746	3189	2138	1571	1369	1261	1176	936	710	593	514	466	448	374	334	313	284	270	244	202	165	158	140	113	99	92	81	63	53
GCA_000238515.2	ftp://ftp.ncbi.nlm.nih.gov/genomes/all/GCA/000/238/515/GCA_000238515.2_ASM23851v2	unknown	Newbler v. 2.3	PASS	montevideo	montevideo	Montevideo|Othmarschen|Plumaugat	PASS	INFO: Number of cgMLST330 loci found (n=330)	C1	Unknown:Unknown	unknown	unknown	environmental	99.65	0.49	4605289	210829	46	0.975422	3895	3189	2138	1571	1369	1261	1176	936	710	593	514	466	448	374	334	313	284	270	244	202	165	158	140	113	99	92	81	63	53
GCA_000238535.2	ftp://ftp.ncbi.nlm.nih.gov/genomes/all/GCA/000/238/535/GCA_000238535.2_ASM23853v2	unknown	Newbler v. 2.3	PASS	montevideo	montevideo	Paratyphi A|Koessen|Kisangani|Hessarek|Paratyphi B|Paratyphi B var. Java|Limete|Legon|Stanley|Eppendorf|Saintpaul|Reading|Derby|Agona|Hato|Kingston|Typhimurium|Lagos|Massenya|Kunduchi|Tyresoe|Fyris|Azteca|Mono|Banana|Heidelberg|Bradford|Coeln|Trachau|Shubra|Kiambu|Haifa|Ituri|Pasing|Stanleyville|Kalamu|Sanjuan|Brazzaville|Edinburg|Hissar|Choleraesuis|Paratyphi C|Typhisuis|Kisii|Kambole|Isangi|Lar…	FAIL	FAIL: Wzx/Wzy genes missing. Cannot determine O-antigen group/serogroup. Cannot accurately predict serovar from antigen genes. | INFO: Number of cgMLST330 loci found (n=330) | WARNING: H1 antigen gene (fliC) missing. Cannot determine H1 antigen. Cannot accurately predict serovar from antigen genes.	-	Unknown:Unknown	unknown	unknown	environmental	99.11	0.8	4406468	89131	156	0.962519	9747	8014	5546	4113	3617	3348	3144	2562	2081	1857	1701	476	458	382	342	319	290	276	248	203	165	158	140	113	99	92	81	63	53
GCA_000238555.2	ftp://ftp.ncbi.nlm.nih.gov/genomes/all/GCA/000/238/555/GCA_000238555.2_ASM23855v2	unknown	Newbler v. 2.3	PASS	montevideo	montevideo	Montevideo|Othmarschen|Plumaugat	PASS	INFO: Number of cgMLST330 loci found (n=330)	C1	Unknown:Unknown	unknown	unknown	environmental	99.6	0.68	4647302	226107	52	0.97573	3972	3258	2196	1608	1396	1281	1196	951	722	605	524	476	458	382	342	319	290	276	248	203	165	158	140	113	99	92	81	63	53
GCA_000240785.2	ftp://ftp.ncbi.nlm.nih.gov/genomes/all/GCA/000/240/785/GCA_000240785.2_ASM24078v2	unknown	Newbler v. 2.3	PASS	montevideo	montevideo	Montevideo|Othmarschen|Plumaugat	PASS	INFO: Number of cgMLST330 loci found (n=330)	C1	Unknown:Unknown	unknown	unknown	environmental	99.71	0.65	4645058	217452	45	0.975422	4172	3399	2289	1655	1428	1309	1221	960	727	608	527	479	461	385	345	321	292	278	250	205	165	158	140	113	99	92	81	63	53
GCA_000240805.2	ftp://ftp.ncbi.nlm.nih.gov/genomes/all/GCA/000/240/805/GCA_000240805.2_ASM24080v2	unknown	Newbler v. 2.3	FAIL	montevideo	montevideo	Montevideo|Othmarschen|Plumaugat	PASS	INFO: Number of cgMLST330 loci found (n=330)	C1	Unknown:Unknown	unknown	unknown	environmental	99.33	0.81	4641279	71339	133	0.92596	NA	NA	NA	NA	NA	NA	NA	NA	NA	NA	NA	NA	NA	NA	NA	NA	NA	NA	NA	NA	NA	NA	NA	NA	NA	NA	NA	NA	NA
GCA_000240825.2	ftp://ftp.ncbi.nlm.nih.gov/genomes/all/GCA/000/240/825/GCA_000240825.2_ASM24082v2	unknown	Newbler v. 2.3	PASS	montevideo	montevideo	Montevideo|Othmarschen|Plumaugat	PASS	INFO: Number of cgMLST330 loci found (n=330)	C1	Unknown:Unknown	unknown	unknown	environmental	99.71	0.65	4647849	226925	43	0.975422	4172	3399	2289	1655	1428	1309	1221	960	727	608	527	479	461	385	345	321	292	278	250	205	165	158	140	113	99	92	81	63	53
GCA_000240845.2	ftp://ftp.ncbi.nlm.nih.gov/genomes/all/GCA/000/240/845/GCA_000240845.2_ASM24084v2	unknown	Newbler v. 2.3	PASS	montevideo	montevideo	Montevideo|Othmarschen|Plumaugat	PASS	INFO: Number of cgMLST330 loci found (n=330)	C1	Unknown:Unknown	unknown	unknown	environmental	99.71	0.65	4650007	257966	37	0.974194	4172	3399	2289	1655	1428	1309	1221	960	727	608	527	479	461	385	345	321	292	278	250	205	165	158	140	113	99	92	81	63	53
GCA_000240865.2	ftp://ftp.ncbi.nlm.nih.gov/genomes/all/GCA/000/240/865/GCA_000240865.2_ASM24086v2	unknown	Newbler v. 2.3	PASS	montevideo	montevideo	Montevideo|Othmarschen|Plumaugat	PASS	INFO: Number of cgMLST330 loci found (n=330)	C1	Unknown:Unknown	unknown	unknown	environmental	99.71	0.65	4650869	407284	36	0.974808	4172	3399	2289	1655	1428	1309	1221	960	727	608	527	479	461	385	345	321	292	278	250	205	165	158	140	113	99	92	81	63	53
GCA_000240885.2	ftp://ftp.ncbi.nlm.nih.gov/genomes/all/GCA/000/240/885/GCA_000240885.2_ASM24088v2	unknown	Newbler v. 2.3	PASS	montevideo	montevideo	Montevideo|Othmarschen|Plumaugat	PASS	INFO: Number of cgMLST330 loci found (n=330)	C1	Unknown:Unknown	unknown	unknown	environmental	99.71	0.65	4648576	161823	52	0.973272	4172	3399	2289	1655	1428	1309	1221	960	727	608	527	479	461	385	345	321	292	278	250	205	165	158	140	113	99	92	81	63	53
GCA_000240905.3	ftp://ftp.ncbi.nlm.nih.gov/genomes/all/GCA/000/240/905/GCA_000240905.3_ASM24090v3	unknown	HGAP v. v. 3.0	PASS	montevideo	pomona	Pomona	PASS	INFO: Number of cgMLST330 loci found (n=330)	M	Unknown:Unknown	unknown	unknown	environmental	99.49	0.57	4678025	4482117	3	0.975422	4259	3474	2354	1702	1463	1338	1248	983	743	622	540	493	474	396	356	331	301	287	257	211	171	163	145	113	99	92	81	63	53
GCA_000242795.2	ftp://ftp.ncbi.nlm.nih.gov/genomes/all/GCA/000/242/795/GCA_000242795.2_ASM24279v2	unknown	Newbler v. 2.3	PASS	montevideo	montevideo	Montevideo|Othmarschen|Plumaugat	PASS	INFO: Number of cgMLST330 loci found (n=330)	C1	Unknown:Unknown	unknown	unknown	environmental	99.68	0.88	4652079	334513	35	0.97235	4172	3399	2289	1655	1428	1309	1221	960	727	608	527	479	461	385	345	321	292	278	250	205	165	158	140	113	99	92	81	63	53
GCA_000245535.1	ftp://ftp.ncbi.nlm.nih.gov/genomes/all/GCA/000/245/535/GCA_000245535.1_ASM24553v1	unknown	unknown	FAIL	typhi	typhi	Typhi	PASS	INFO: Number of cgMLST330 loci found (n=330)	D1	India	typhoid carrier	unknown	clinical	99.36	0.45	4949783	4768352	2	0.945929	NA	NA	NA	NA	NA	NA	NA	NA	NA	NA	NA	NA	NA	NA	NA	NA	NA	NA	NA	NA	NA	NA	NA	NA	NA	NA	NA	NA	NA
GCA_000251025.1	ftp://ftp.ncbi.nlm.nih.gov/genomes/all/GCA/000/251/025/GCA_000251025.1_Salmonella_enterica_IV_05-0642-2.0.1	unknown	PCAP v. (09/03/04)	FAIL	unknown	iv y:g,z51:-	IV Y:g,z51:-	PASS	INFO: Number of cgMLST330 loci found (n=330)	Y	Unknown:Unknown	unknown	unknown	environmental	95.85	3.99	4812143	4672567	3	0.913671	NA	NA	NA	NA	NA	NA	NA	NA	NA	NA	NA	NA	NA	NA	NA	NA	NA	NA	NA	NA	NA	NA	NA	NA	NA	NA	NA	NA	NA
GCA_000252875.1	ftp://ftp.ncbi.nlm.nih.gov/genomes/all/GCA/000/252/875/GCA_000252875.1_ASM25287v1	unknown	unknown	PASS	typhimurium	typhimurium	Typhimurium|Lagos	PASS	INFO: Number of cgMLST330 loci found (n=330)	B	Unknown:Unknown	unknown	unknown	environmental	99.61	0.44	4970096	4876219	2	0.988326	1932	1598	1069	777	685	623	582	474	356	296	246	215	205	164	142	132	112	108	93	70	52	49	42	34	378	361	348	311	297
GCA_000256015.1	ftp://ftp.ncbi.nlm.nih.gov/genomes/all/GCA/000/256/015/GCA_000256015.1_SalTypBL196_1.0	unknown	Velvet v. 1.0.08	FAIL	typhi	typhi	Typhi	PASS	INFO: Number of cgMLST330 loci found (n=328)	D1	Malaysia: Kelantan	unknown	2005	clinical	99.25	0.72	4686503	46625	180	NA	NA	NA	NA	NA	NA	NA	NA	NA	NA	NA	NA	NA	NA	NA	NA	NA	NA	NA	NA	NA	NA	NA	NA	NA	NA	NA	NA	NA	NA
GCA_000256625.1	ftp://ftp.ncbi.nlm.nih.gov/genomes/all/GCA/000/256/625/GCA_000256625.1_ASM25662v1	unknown	Newbler v. 2.6	PASS	heidelberg	heidelberg	Heidelberg|Bradford	PASS	INFO: Number of cgMLST330 loci found (n=330)	B	USA:OH	Turkey, Ground	2011	environmental	99.26	0.56	4885076	233730	46	0.988633	8291	6840	4738	3528	3109	2879	2708	2219	1812	1618	1486	1397	1355	1209	1126	1067	1004	979	908	775	662	575	488	370	340	324	311	311	297
GCA_000258365.1	ftp://ftp.ncbi.nlm.nih.gov/genomes/all/GCA/000/258/365/GCA_000258365.1_ASM25836v1	unknown	unknown	PASS	heidelberg	heidelberg	Heidelberg|Bradford	PASS	INFO: Number of cgMLST330 loci found (n=330)	B	France	feces	unknown	environmental	99.61	0.44	4788046	4750465	2	0.98341	8307	6849	4743	3529	3110	2880	2709	2220	1812	1618	1486	1397	1355	1209	1126	1067	1004	979	908	775	662	575	488	370	340	324	311	311	297
GCA_000261985.1	ftp://ftp.ncbi.nlm.nih.gov/genomes/all/GCA/000/261/985/GCA_000261985.1_CDC_2010-1237v1.0	unknown	Newbler v. 2.5	PASS	enteritidis	enteritidis	Nitra|Gallinarum|Pullorum|Berta|Enteritidis|Blegdam|Gueuletapee|Naestved|Rostock|Hillingdon	PASS	INFO: Number of cgMLST330 loci found (n=330)	D1	USA	human stool	2010-04	clinical	98.91	0.53	4666245	306252	44	0.98679	5	7996	5534	4102	3609	3344	3140	2560	2080	1856	1700	1600	1550	1375	1267	1188	1108	1077	987	841	715	625	534	409	378	361	348	311	297
GCA_000262615.1	ftp://ftp.ncbi.nlm.nih.gov/genomes/all/GCA/000/262/615/GCA_000262615.1_SalTypUJ816A_1.0	unknown	Velvet v. 1.1.05	FAIL	typhi	typhi	Typhi	PASS	INFO: Number of cgMLST330 loci found (n=326)	D1	Malaysia: Kelantan	unknown	1998	clinical	98.28	1.1	4622477	28157	317	NA	NA	NA	NA	NA	NA	NA	NA	NA	NA	NA	NA	NA	NA	NA	NA	NA	NA	NA	NA	NA	NA	NA	NA	NA	NA	NA	NA	NA	NA
GCA_000262635.1	ftp://ftp.ncbi.nlm.nih.gov/genomes/all/GCA/000/262/635/GCA_000262635.1_SalTypUJ308A_1.0	unknown	Velvet v. 1.1.05	FAIL	typhi	typhi	Typhi	WARNING	FAIL: Moderate number of cgMLST330 loci missing (n=13 > 10) | INFO: Number of cgMLST330 loci found (n=317)	D1	Malaysia: Kelantan	unknown	1998	clinical	98.03	1.34	4609553	20029	397	NA	NA	NA	NA	NA	NA	NA	NA	NA	NA	NA	NA	NA	NA	NA	NA	NA	NA	NA	NA	NA	NA	NA	NA	NA	NA	NA	NA	NA	NA
GCA_000263295.1	ftp://ftp.ncbi.nlm.nih.gov/genomes/all/GCA/000/263/295/GCA_000263295.1_SE-SS209	unknown	unknown	PASS	senftenberg	senftenberg	Senftenberg	PASS	INFO: Number of cgMLST330 loci found (n=329)	E4	Unknown:Unknown	unknown	unknown	environmental	99.09	1.6	5016891	89542	109	0.984025	6935	5794	4103	3069	2704	2499	2348	1901	1516	1340	1216	1131	1091	949	868	813	755	732	670	555	463	406	332	222	194	179	166	138	126
GCA_000267565.1	ftp://ftp.ncbi.nlm.nih.gov/genomes/all/GCA/000/267/565/GCA_000267565.1_YKP860805.1	unknown	Velvet v. 1.1.05	FAIL	typhi	typhi	Typhi	PASS	INFO: Number of cgMLST330 loci found (n=326)	D1	Malaysia	stool	2008	clinical	98.79	0.88	4686528	43446	209	NA	NA	NA	NA	NA	NA	NA	NA	NA	NA	NA	NA	NA	NA	NA	NA	NA	NA	NA	NA	NA	NA	NA	NA	NA	NA	NA	NA	NA	NA
GCA_000271885.2	ftp://ftp.ncbi.nlm.nih.gov/genomes/all/GCA/000/271/885/GCA_000271885.2_ASM27188v2	unknown	HGAP v. 3.0	PASS	newport	newport	Newport|Bardo|Ferruch|Kottbus	PASS	INFO: Number of cgMLST330 loci found (n=330)	C2-C3	USA:VA	tomato field	unknown	environmental	99.56	0.53	4841916	4841916	1	0.986175	9748	8015	5078	3758	3304	3057	2874	2350	1920	1720	1580	1485	1440	1275	1180	1116	1043	1015	939	801	683	593	506	385	354	338	325	311	297
GCA_000271905.2	ftp://ftp.ncbi.nlm.nih.gov/genomes/all/GCA/000/271/905/GCA_000271905.2_ASM27190v2	unknown	HGAP v. 3.0	PASS	newport	newport	Newport|Bardo|Ferruch|Kottbus	PASS	INFO: Number of cgMLST330 loci found (n=330)	C2-C3	USA:VA	tomato field	unknown	environmental	99.67	0.58	4883715	4883715	1	0.98894	8996	7368	5073	3754	3301	3054	2871	2347	1917	1718	1578	1483	1438	1273	1179	1115	1042	1014	939	801	683	593	506	385	354	338	325	311	297
GCA_000272515.1	ftp://ftp.ncbi.nlm.nih.gov/genomes/all/GCA/000/272/515/GCA_000272515.1_ASM27251v1	unknown	Newbler v. 2.3	PASS	newport	newport	Newport|Bardo|Ferruch|Kottbus	PASS	INFO: Number of cgMLST330 loci found (n=330)	C2-C3	Unknown:Unknown	unknown	unknown	environmental	99.55	0.61	4702894	175262	66	0.989247	9004	7372	5076	3758	3304	3057	2874	2350	1920	1720	1580	1485	1440	1275	1180	1116	1043	1015	939	801	683	593	506	385	354	338	325	311	297
GCA_000272535.1	ftp://ftp.ncbi.nlm.nih.gov/genomes/all/GCA/000/272/535/GCA_000272535.1_ASM27253v1	unknown	Newbler v. 2.3	PASS	newport	newport	Newport|Bardo|Ferruch|Kottbus	PASS	INFO: Number of cgMLST330 loci found (n=330)	C2-C3	USA:TN	clinical	2000-05-31	clinical	99.61	0.68	4706700	160508	47	0.990169	8889	7290	5019	3709	3262	3018	2836	2319	1892	1695	1556	1464	1421	1260	1172	1110	1041	1014	939	801	683	593	506	385	354	338	325	311	297
GCA_000272555.1	ftp://ftp.ncbi.nlm.nih.gov/genomes/all/GCA/000/272/555/GCA_000272555.1_ASM27255v1	unknown	Newbler v. 2.3	PASS	newport	newport	Newport|Bardo|Ferruch|Kottbus	PASS	INFO: Number of cgMLST330 loci found (n=330)	C2-C3	Unknown:Unknown	turkey	unknown	clinical	99.61	0.55	4739834	210794	48	0.991398	8814	7225	4986	3692	3249	3006	2825	2308	1882	1688	1551	1459	1416	1260	1172	1110	1041	1014	939	801	683	593	506	385	354	338	325	311	297
GCA_000272575.1	ftp://ftp.ncbi.nlm.nih.gov/genomes/all/GCA/000/272/575/GCA_000272575.1_ASM27257v1	unknown	Newbler v. 2.3	PASS	newport	newport	Newport|Bardo|Ferruch|Kottbus	PASS	INFO: Number of cgMLST330 loci found (n=330)	C2-C3	Vietnam	Frog Food	unknown	environmental	99.36	0.6	4662421	226449	39	0.989555	9749	1237	854	645	576	530	498	411	309	260	218	192	184	148	127	118	100	95	84	64	46	43	37	31	378	361	348	311	297
GCA_000272595.1	ftp://ftp.ncbi.nlm.nih.gov/genomes/all/GCA/000/272/595/GCA_000272595.1_ASM27259v1	unknown	Newbler v. 2.3	PASS	newport	newport	Newport|Bardo|Ferruch|Kottbus	PASS	INFO: Number of cgMLST330 loci found (n=330)	C2-C3	Unknown:Unknown	unknown	unknown	environmental	99.34	0.57	4661345	417793	32	0.992934	1463	1237	854	645	576	530	498	411	309	260	218	192	184	148	127	118	100	95	84	64	46	43	37	31	378	361	348	311	297
GCA_000272615.1	ftp://ftp.ncbi.nlm.nih.gov/genomes/all/GCA/000/272/615/GCA_000272615.1_ASM27261v1	unknown	Newbler v. 2.3	PASS	newport	newport	Newport|Bardo|Ferruch|Kottbus	PASS	INFO: Number of cgMLST330 loci found (n=330)	C2-C3	USA:TN	horse	2000-07-31	environmental	99.62	0.61	4952504	239557	54	0.991398	8838	7249	5000	3701	3255	3011	2829	2312	1886	1692	1555	1463	1420	1260	1172	1110	1041	1014	939	801	683	593	506	385	354	338	325	311	297
GCA_000272635.1	ftp://ftp.ncbi.nlm.nih.gov/genomes/all/GCA/000/272/635/GCA_000272635.1_ASM27263v1	unknown	Newbler v. 2.3	PASS	newport	newport	Newport|Bardo|Ferruch|Kottbus	PASS	INFO: Number of cgMLST330 loci found (n=330)	C2-C3	Unknown:Unknown	unknown	unknown	environmental	99.61	0.53	4745848	278898	52	0.990169	9003	7372	5076	3758	3304	3057	2874	2350	1920	1720	1580	1485	1440	1275	1180	1116	1043	1015	939	801	683	593	506	385	354	338	325	311	297
GCA_000272655.1	ftp://ftp.ncbi.nlm.nih.gov/genomes/all/GCA/000/272/655/GCA_000272655.1_ASM27265v1	unknown	Newbler v. 2.3	PASS	newport	newport	Newport|Bardo|Ferruch|Kottbus	PASS	INFO: Number of cgMLST330 loci found (n=330)	C2-C3	Unknown:Unknown	unknown	unknown	environmental	99.61	0.59	4709803	304619	51	0.99232	9003	7372	5076	3758	3304	3057	2874	2350	1920	1720	1580	1485	1440	1275	1180	1116	1043	1015	939	801	683	593	506	385	354	338	325	311	297
GCA_000272675.1	ftp://ftp.ncbi.nlm.nih.gov/genomes/all/GCA/000/272/675/GCA_000272675.1_ASM27267v1	unknown	Newbler v. 2.3	PASS	newport	newport	Newport|Bardo|Ferruch|Kottbus	PASS	INFO: Number of cgMLST330 loci found (n=330)	C2-C3	USA:MD	Turkey, Ground	2003	environmental	99.33	0.65	4791872	223836	49	0.991398	8848	7258	5006	3704	3257	3013	2831	2314	1888	1692	1555	1463	1420	1260	1172	1110	1041	1014	939	801	683	593	506	385	354	338	325	311	297
GCA_000272695.1	ftp://ftp.ncbi.nlm.nih.gov/genomes/all/GCA/000/272/695/GCA_000272695.1_ASM27269v1	unknown	Newbler v. 2.3	PASS	newport	newport	Newport|Bardo|Ferruch|Kottbus	PASS	INFO: Number of cgMLST330 loci found (n=330)	C2-C3	Hong Kong	fish food	unknown	environmental	99.43	0.57	4694257	186439	59	0.994777	1452	1227	844	638	570	526	494	408	308	260	218	192	184	148	127	118	100	95	84	64	46	43	37	31	378	361	348	311	297
GCA_000272715.4	ftp://ftp.ncbi.nlm.nih.gov/genomes/all/GCA/000/272/715/GCA_000272715.4_ASM27271v4	unknown	SMRT Portal HGAP v. 2.1.1	PASS	newport	newport	Newport|Bardo|Ferruch|Kottbus	PASS	INFO: Number of cgMLST330 loci found (n=330)	C2-C3	Unknown:Unknown	swine	unknown	clinical	99.53	0.53	4978519	4858179	2	0.992012	1445	1221	840	634	568	524	492	405	307	259	217	191	183	147	126	117	99	94	83	63	46	43	37	31	378	361	348	311	297
GCA_000272735.4	ftp://ftp.ncbi.nlm.nih.gov/genomes/all/GCA/000/272/735/GCA_000272735.4_ASM27273v4	unknown	SMRT Portal HGAP v. 2.1.1	PASS	newport	newport	Newport|Bardo|Ferruch|Kottbus	PASS	INFO: Number of cgMLST330 loci found (n=330)	C2-C3	USA:NC	cattle	2003	clinical	99.58	0.53	4951115	4830769	2	0.987711	9750	1221	840	634	568	524	492	405	307	259	217	191	183	147	126	117	99	94	83	63	46	43	37	31	378	361	348	311	297
GCA_000272755.4	ftp://ftp.ncbi.nlm.nih.gov/genomes/all/GCA/000/272/755/GCA_000272755.4_ASM27275v4	unknown	SMRT Portal HGAP v. 2.1.1	PASS	newport	newport	Newport|Bardo|Ferruch|Kottbus	PASS	INFO: Number of cgMLST330 loci found (n=330)	C2-C3	Unknown:Unknown	chicken	unknown	clinical	99.44	0.53	4875940	4795842	2	0.979724	9751	8016	5547	4114	568	524	492	405	307	259	217	191	183	147	126	117	99	94	83	63	46	43	37	31	378	361	348	311	297
GCA_000272775.4	ftp://ftp.ncbi.nlm.nih.gov/genomes/all/GCA/000/272/775/GCA_000272775.4_ASM27277v4	unknown	SMRT Portal HGAP v. 2.1.1	PASS	newport	newport	Newport|Bardo|Ferruch|Kottbus	PASS	INFO: Number of cgMLST330 loci found (n=330)	C2-C3	USA: AZ	cattle	2003	clinical	99.48	0.53	4991133	4832938	2	0.987711	1445	1221	840	634	568	524	492	405	307	259	217	191	183	147	126	117	99	94	83	63	46	43	37	31	378	361	348	311	297
GCA_000272815.2	ftp://ftp.ncbi.nlm.nih.gov/genomes/all/GCA/000/272/815/GCA_000272815.2_ASM27281v2	unknown	SMRT Portal HGAP v. 2.1.1	PASS	newport	newport	Newport|Bardo|Ferruch|Kottbus	PASS	INFO: Number of cgMLST330 loci found (n=330)	C2-C3	USA:NM	Turkey, Ground	2004-02-29	environmental	99.56	0.57	4755838	4755838	1	0.99232	1432	1211	831	628	564	520	488	403	305	259	217	191	183	147	126	117	99	94	83	63	46	43	37	31	378	361	348	311	297
GCA_000272835.4	ftp://ftp.ncbi.nlm.nih.gov/genomes/all/GCA/000/272/835/GCA_000272835.4_ASM27283v4	unknown	SMRT Portal HGAP v. 2.1.1	PASS	newport	newport	Newport|Bardo|Ferruch|Kottbus	PASS	INFO: Number of cgMLST330 loci found (n=330)	C2-C3	USA:GA	beef ground	2004-08	environmental	99.47	0.53	4946544	4827959	2	0.992627	1445	1221	840	634	568	524	492	405	307	259	217	191	183	147	126	117	99	94	83	63	46	43	37	31	378	361	348	311	297
GCA_000272855.1	ftp://ftp.ncbi.nlm.nih.gov/genomes/all/GCA/000/272/855/GCA_000272855.1_ASM27285v1	unknown	Newbler v. 2.3	PASS	newport	newport	Newport|Bardo|Ferruch|Kottbus	PASS	INFO: Number of cgMLST330 loci found (n=330)	C2-C3	Vietnam	pepper	unknown	environmental	99.56	0.62	4645688	158212	53	0.984639	9752	8017	5548	4115	3618	3349	3145	2563	275	238	205	183	177	145	125	116	98	93	82	63	46	43	37	31	378	361	348	311	297
GCA_000272875.1	ftp://ftp.ncbi.nlm.nih.gov/genomes/all/GCA/000/272/875/GCA_000272875.1_ASM27287v1	unknown	Newbler v. 2.3	PASS	newport	newport	Newport|Bardo|Ferruch|Kottbus	PASS	INFO: Number of cgMLST330 loci found (n=330)	C2-C3	Unknown:Unknown	Pig Ears	unknown	environmental	99.09	1.4	4933727	308118	47	0.98894	9753	1029	695	520	465	431	402	329	242	206	176	161	155	133	118	110	94	90	80	63	46	43	37	31	378	361	348	311	297
GCA_000272895.3	ftp://ftp.ncbi.nlm.nih.gov/genomes/all/GCA/000/272/895/GCA_000272895.3_ASM27289v3	unknown	SMRT Portal HGAP v. 2.1.1	PASS	newport	newport	Newport|Bardo|Ferruch|Kottbus	PASS	INFO: Number of cgMLST330 loci found (n=330)	C2-C3	USA:AZ	dog	2003	clinical	99.68	0.53	5121199	4864348	4	0.992012	1445	1221	840	634	568	524	492	405	307	259	217	191	183	147	126	117	99	94	83	63	46	43	37	31	378	361	348	311	297
GCA_000272915.1	ftp://ftp.ncbi.nlm.nih.gov/genomes/all/GCA/000/272/915/GCA_000272915.1_ASM27291v1	unknown	Newbler v. 2.3	PASS	newport	newport	Newport|Bardo|Ferruch|Kottbus	PASS	INFO: Number of cgMLST330 loci found (n=330)	C2-C3	India	shrimp	unknown	environmental	98.86	0.61	4802836	209050	50	0.988326	9754	8018	5549	4116	3619	3350	422	345	257	221	190	173	167	141	124	115	98	93	82	63	46	43	37	31	378	361	348	311	297
GCA_000272935.1	ftp://ftp.ncbi.nlm.nih.gov/genomes/all/GCA/000/272/935/GCA_000272935.1_ASM27293v1	unknown	Newbler v. 2.6	PASS	newport	newport	Newport|Bardo|Ferruch|Kottbus	PASS	INFO: Number of cgMLST330 loci found (n=330)	C2-C3	Unknown:Unknown	Spinach	unknown	environmental	99.18	0.65	4794666	264843	35	0.986175	9755	8019	5550	627	563	519	488	403	305	259	217	191	183	147	126	117	99	94	83	63	46	43	37	31	378	361	348	311	297
GCA_000272955.1	ftp://ftp.ncbi.nlm.nih.gov/genomes/all/GCA/000/272/955/GCA_000272955.1_ASM27295v1	unknown	Newbler v. 2.3	PASS	newport	newport	Newport|Bardo|Ferruch|Kottbus	PASS	INFO: Number of cgMLST330 loci found (n=330)	C2-C3	Mexico	cheese	unknown	environmental	99.42	0.53	4650468	149724	58	0.986482	9756	8020	768	583	525	489	460	379	285	246	211	187	180	147	126	117	99	94	83	63	46	43	37	31	378	361	348	311	297
GCA_000272975.1	ftp://ftp.ncbi.nlm.nih.gov/genomes/all/GCA/000/272/975/GCA_000272975.1_ASM27297v1	unknown	Newbler v. 2.3	PASS	newport	newport	Newport|Bardo|Ferruch|Kottbus	PASS	INFO: Number of cgMLST330 loci found (n=330)	C2-C3	Vietnam	Squid	unknown	environmental	99.61	0.57	4727724	158282	69	0.989555	9757	8021	5551	4117	3620	3351	3146	2564	275	238	205	183	177	145	125	116	98	93	82	63	46	43	37	31	378	361	348	311	297
GCA_000278465.1	ftp://ftp.ncbi.nlm.nih.gov/genomes/all/GCA/000/278/465/GCA_000278465.1_CDC_2010K-2599v1.0	unknown	Newbler v. 2.5	PASS	enteritidis	enteritidis	Nitra|Gallinarum|Pullorum|Berta|Enteritidis|Blegdam|Gueuletapee|Naestved|Rostock|Hillingdon	PASS	INFO: Number of cgMLST330 loci found (n=330)	D1	USA	unknown	2010-11	clinical	99.54	0.53	4727926	283980	40	0.98679	9726	7996	5534	4102	3609	3344	3140	2560	2080	1856	1700	1600	1550	1375	1267	1188	1108	1077	987	841	715	625	534	409	378	361	348	311	297
GCA_000278485.1	ftp://ftp.ncbi.nlm.nih.gov/genomes/all/GCA/000/278/485/GCA_000278485.1_CDC-2010K_0669v1.0	unknown	Newbler v. 2.5	PASS	enteritidis	enteritidis	Nitra|Gallinarum|Pullorum|Berta|Enteritidis|Blegdam|Gueuletapee|Naestved|Rostock|Hillingdon	PASS	INFO: Number of cgMLST330 loci found (n=330)	D1	USA	unknown	2010-02	clinical	99.61	0.53	4728160	283978	35	0.98679	9726	7996	5534	4102	3609	3344	3140	2560	2080	1856	1700	1600	1550	1375	1267	1188	1108	1077	987	841	715	625	534	409	378	361	348	311	297
GCA_000278505.1	ftp://ftp.ncbi.nlm.nih.gov/genomes/all/GCA/000/278/505/GCA_000278505.1_08-0047v1.0	unknown	Newbler v. 2.5	PASS	enteritidis	enteritidis	Nitra|Gallinarum|Pullorum|Berta|Enteritidis|Blegdam|Gueuletapee|Naestved|Rostock|Hillingdon	PASS	INFO: Number of cgMLST330 loci found (n=330)	D1	USA	stool	2007-12	clinical	99.36	0.73	4683206	105643	98	0.973272	4	1	1	4102	3609	3344	3140	2560	2080	1856	1700	1600	1550	1375	1267	1188	1108	1077	987	841	715	625	534	409	378	361	348	311	297
GCA_000278525.1	ftp://ftp.ncbi.nlm.nih.gov/genomes/all/GCA/000/278/525/GCA_000278525.1_08-0128v1.0	unknown	Newbler v. 2.5	PASS	enteritidis	enteritidis	Nitra|Gallinarum|Pullorum|Berta|Enteritidis|Blegdam|Gueuletapee|Naestved|Rostock|Hillingdon	PASS	INFO: Number of cgMLST330 loci found (n=330)	D1	USA	stool	2008-01	clinical	99.6	0.68	4726587	242064	38	0.98679	6	7996	5534	4102	3609	3344	3140	2560	2080	1856	1700	1600	1550	1375	1267	1188	1108	1077	987	841	715	625	534	409	378	361	348	311	297
GCA_000278545.1	ftp://ftp.ncbi.nlm.nih.gov/genomes/all/GCA/000/278/545/GCA_000278545.1_08-0627v1.0	unknown	Newbler v. 2.5	PASS	enteritidis	enteritidis	Nitra|Gallinarum|Pullorum|Berta|Enteritidis|Blegdam|Gueuletapee|Naestved|Rostock|Hillingdon	PASS	INFO: Number of cgMLST330 loci found (n=330)	D1	USA	stool	2008-03	clinical	99.61	0.53	4726824	264828	41	0.991091	9726	7996	5534	4102	3609	3344	3140	2560	2080	1856	1700	1600	1550	1375	1267	1188	1108	1077	987	841	715	625	534	409	378	361	348	311	297
GCA_000280075.1	ftp://ftp.ncbi.nlm.nih.gov/genomes/all/GCA/000/280/075/GCA_000280075.1_ASM28007v1	unknown	Newbler v. 2.6	PASS	enteritidis	enteritidis	Nitra|Gallinarum|Pullorum|Berta|Enteritidis|Blegdam|Gueuletapee|Naestved|Rostock|Hillingdon	PASS	INFO: Number of cgMLST330 loci found (n=330)	D1	USA: IA	environmental swab	2010-08-13	environmental	99.61	0.53	4727136	284185	47	0.992012	9726	7996	5534	4102	3609	3344	3140	2560	2080	1856	1700	1600	1550	1375	1267	1188	1108	1077	987	841	715	625	534	409	378	361	348	311	297
GCA_000280095.1	ftp://ftp.ncbi.nlm.nih.gov/genomes/all/GCA/000/280/095/GCA_000280095.1_ASM28009v1	unknown	Newbler v. 2.6	PASS	enteritidis	enteritidis	Nitra|Gallinarum|Pullorum|Berta|Enteritidis|Blegdam|Gueuletapee|Naestved|Rostock|Hillingdon	PASS	INFO: Number of cgMLST330 loci found (n=330)	D1	USA:IA	egg wash water	2010-08-19	environmental	99.61	0.53	4727323	283142	45	0.991705	9726	7996	5534	4102	3609	3344	3140	2560	2080	1856	1700	1600	1550	1375	1267	1188	1108	1077	987	841	715	625	534	409	378	361	348	311	297
GCA_000280115.1	ftp://ftp.ncbi.nlm.nih.gov/genomes/all/GCA/000/280/115/GCA_000280115.1_ASM28011v1	unknown	Newbler v. 2.6	PASS	enteritidis	enteritidis	Nitra|Gallinarum|Pullorum|Berta|Enteritidis|Blegdam|Gueuletapee|Naestved|Rostock|Hillingdon	PASS	INFO: Number of cgMLST330 loci found (n=330)	D1	USA: IA	chicken feed developer pullet	2010-08-17	environmental	99.61	0.53	4688487	410558	37	0.993548	9726	7996	5534	4102	3609	3344	3140	2560	2080	1856	1700	1600	1550	1375	1267	1188	1108	1077	987	841	715	625	534	409	378	361	348	311	297
GCA_000280135.1	ftp://ftp.ncbi.nlm.nih.gov/genomes/all/GCA/000/280/135/GCA_000280135.1_ASM28013v1	unknown	Newbler v. 2.6	PASS	enteritidis	enteritidis	Nitra|Gallinarum|Pullorum|Berta|Enteritidis|Blegdam|Gueuletapee|Naestved|Rostock|Hillingdon	PASS	INFO: Number of cgMLST330 loci found (n=330)	D1	USA:AZ	clinical	1977	clinical	99.61	0.55	4691879	227650	37	0.993241	9725	7995	5534	4102	3609	3344	3140	2560	2080	1856	1700	1600	1550	1375	1267	1188	1108	1077	987	841	715	625	534	409	378	361	348	311	297
GCA_000280155.1	ftp://ftp.ncbi.nlm.nih.gov/genomes/all/GCA/000/280/155/GCA_000280155.1_ASM28015v1	unknown	Newbler v. 2.6	PASS	enteritidis	enteritidis	Nitra|Gallinarum|Pullorum|Berta|Enteritidis|Blegdam|Gueuletapee|Naestved|Rostock|Hillingdon	PASS	INFO: Number of cgMLST330 loci found (n=330)	D1	USA: IA	environmental swab	2010-08-16	environmental	99.59	0.53	4725674	400438	41	0.990783	9725	7995	5534	4102	3609	3344	3140	2560	2080	1856	1700	1600	1550	1375	1267	1188	1108	1077	987	841	715	625	534	409	378	361	348	311	297
GCA_000280175.1	ftp://ftp.ncbi.nlm.nih.gov/genomes/all/GCA/000/280/175/GCA_000280175.1_ASM28017v1	unknown	Newbler v. 2.6	PASS	enteritidis	enteritidis	Nitra|Gallinarum|Pullorum|Berta|Enteritidis|Blegdam|Gueuletapee|Naestved|Rostock|Hillingdon	PASS	INFO: Number of cgMLST330 loci found (n=330)	D1	USA:IA	environmental swab	2010-08-30	environmental	99.61	0.53	4696437	286870	34	0.992012	36	21	5534	4102	3609	3344	3140	2560	2080	1856	1700	1600	1550	1375	1267	1188	1108	1077	987	841	715	625	534	409	378	361	348	311	297
GCA_000280195.1	ftp://ftp.ncbi.nlm.nih.gov/genomes/all/GCA/000/280/195/GCA_000280195.1_ASM28019v1	unknown	Newbler v. 2.6	PASS	enteritidis	enteritidis	Nitra|Gallinarum|Pullorum|Berta|Enteritidis|Blegdam|Gueuletapee|Naestved|Rostock|Hillingdon	PASS	INFO: Number of cgMLST330 loci found (n=330)	D1	USA: IA	environmental swab	2010-08-31	environmental	99.61	0.53	4692153	304075	31	0.992934	9726	7996	5534	4102	3609	3344	3140	2560	2080	1856	1700	1600	1550	1375	1267	1188	1108	1077	987	841	715	625	534	409	378	361	348	311	297
GCA_000280215.1	ftp://ftp.ncbi.nlm.nih.gov/genomes/all/GCA/000/280/215/GCA_000280215.1_ASM28021v1	unknown	Newbler v. 2.6	PASS	enteritidis	enteritidis	Nitra|Gallinarum|Pullorum|Berta|Enteritidis|Blegdam|Gueuletapee|Naestved|Rostock|Hillingdon	PASS	INFO: Number of cgMLST330 loci found (n=330)	D1	USA: IA	environmental swab	2010-08-31	environmental	99.44	0.53	4691009	286588	36	0.992627	9726	7996	5534	4102	3609	3344	3140	2560	2080	1856	1700	1600	1550	1375	1267	1188	1108	1077	987	841	715	625	534	409	378	361	348	311	297
GCA_000280235.1	ftp://ftp.ncbi.nlm.nih.gov/genomes/all/GCA/000/280/235/GCA_000280235.1_ASM28023v1	unknown	Newbler v. 2.6	PASS	enteritidis	enteritidis	Nitra|Gallinarum|Pullorum|Berta|Enteritidis|Blegdam|Gueuletapee|Naestved|Rostock|Hillingdon	PASS	INFO: Number of cgMLST330 loci found (n=330)	D1	USA:IA	environmental swab	2010-08-30	environmental	99.61	0.53	4632724	316610	29	0.992934	9726	7996	5534	4102	3609	3344	3140	2560	2080	1856	1700	1600	1550	1375	1267	1188	1108	1077	987	841	715	625	534	409	378	361	348	311	297
GCA_000280255.1	ftp://ftp.ncbi.nlm.nih.gov/genomes/all/GCA/000/280/255/GCA_000280255.1_ASM28025v1	unknown	Newbler v. 2.6	PASS	enteritidis	enteritidis	Nitra|Gallinarum|Pullorum|Berta|Enteritidis|Blegdam|Gueuletapee|Naestved|Rostock|Hillingdon	PASS	INFO: Number of cgMLST330 loci found (n=330)	D1	USA:IA	environmental swab	2010-08-30	environmental	99.61	0.53	4693538	286581	37	0.99232	36	21	5534	4102	3609	3344	3140	2560	2080	1856	1700	1600	1550	1375	1267	1188	1108	1077	987	841	715	625	534	409	378	361	348	311	297
GCA_000280275.1	ftp://ftp.ncbi.nlm.nih.gov/genomes/all/GCA/000/280/275/GCA_000280275.1_ASM28027v1	unknown	Newbler v. 2.6	PASS	enteritidis	enteritidis	Nitra|Gallinarum|Pullorum|Berta|Enteritidis|Blegdam|Gueuletapee|Naestved|Rostock|Hillingdon	PASS	INFO: Number of cgMLST330 loci found (n=330)	D1	USA: IA	environmental swab	2010-08-31	environmental	99.61	0.53	4688685	282257	44	0.991705	9726	7996	5534	4102	3609	3344	3140	2560	2080	1856	1700	1600	1550	1375	1267	1188	1108	1077	987	841	715	625	534	409	378	361	348	311	297
GCA_000280295.1	ftp://ftp.ncbi.nlm.nih.gov/genomes/all/GCA/000/280/295/GCA_000280295.1_ASM28029v1	unknown	Newbler v. 2.6	PASS	enteritidis	enteritidis	Nitra|Gallinarum|Pullorum|Berta|Enteritidis|Blegdam|Gueuletapee|Naestved|Rostock|Hillingdon	PASS	INFO: Number of cgMLST330 loci found (n=330)	D1	USA: IA	environmental swab	2010-08-31	environmental	99.44	0.49	4695099	283766	33	0.989862	36	21	5534	4102	3609	3344	3140	2560	2080	1856	1700	1600	1550	1375	1267	1188	1108	1077	987	841	715	625	534	409	378	361	348	311	297
GCA_000280315.2	ftp://ftp.ncbi.nlm.nih.gov/genomes/all/GCA/000/280/315/GCA_000280315.2_ASM28031v2	unknown	SMRT Portal HGAP v. 2	PASS	enteritidis	enteritidis	Nitra|Gallinarum|Pullorum|Berta|Enteritidis|Blegdam|Gueuletapee|Naestved|Rostock|Hillingdon	PASS	INFO: Number of cgMLST330 loci found (n=330)	D1	USA:RI	clinical	1977	clinical	99.61	0.53	4718680	4679081	2	0.993241	9726	7996	5534	4102	3609	3344	3140	2560	2080	1856	1700	1600	1550	1375	1267	1188	1108	1077	987	841	715	625	534	409	378	361	348	311	297
GCA_000280335.1	ftp://ftp.ncbi.nlm.nih.gov/genomes/all/GCA/000/280/335/GCA_000280335.1_ASM28033v1	unknown	Newbler v. 2.6	PASS	enteritidis	enteritidis	Nitra|Gallinarum|Pullorum|Berta|Enteritidis|Blegdam|Gueuletapee|Naestved|Rostock|Hillingdon	PASS	INFO: Number of cgMLST330 loci found (n=330)	D1	USA:SD	clinical	1977	clinical	99.61	0.55	4694604	296404	39	0.991705	9725	7995	5534	4102	3609	3344	3140	2560	2080	1856	1700	1600	1550	1375	1267	1188	1108	1077	987	841	715	625	534	409	378	361	348	311	297
GCA_000280355.1	ftp://ftp.ncbi.nlm.nih.gov/genomes/all/GCA/000/280/355/GCA_000280355.1_ASM28035v1	unknown	Newbler v. 2.6	PASS	enteritidis	enteritidis	Nitra|Gallinarum|Pullorum|Berta|Enteritidis|Blegdam|Gueuletapee|Naestved|Rostock|Hillingdon	PASS	INFO: Number of cgMLST330 loci found (n=330)	D1	USA:NE	clinical	1978	clinical	99.61	0.53	4692596	426120	29	0.991705	9725	7995	5534	4102	3609	3344	3140	2560	2080	1856	1700	1600	1550	1375	1267	1188	1108	1077	987	841	715	625	534	409	378	361	348	311	297
GCA_000280375.1	ftp://ftp.ncbi.nlm.nih.gov/genomes/all/GCA/000/280/375/GCA_000280375.1_ASM28037v1	unknown	Newbler v. 2.6	PASS	enteritidis	enteritidis	Nitra|Gallinarum|Pullorum|Berta|Enteritidis|Blegdam|Gueuletapee|Naestved|Rostock|Hillingdon	PASS	INFO: Number of cgMLST330 loci found (n=330)	D1	USA:NC	chicken	2002-10-18	environmental	99.61	0.56	4690830	304076	33	0.99232	9726	7996	5534	4102	3609	3344	3140	2560	2080	1856	1700	1600	1550	1375	1267	1188	1108	1077	987	841	715	625	534	409	378	361	348	311	297
GCA_000280395.1	ftp://ftp.ncbi.nlm.nih.gov/genomes/all/GCA/000/280/395/GCA_000280395.1_ASM28039v1	unknown	Newbler v. 2.6	PASS	enteritidis	enteritidis	Nitra|Gallinarum|Pullorum|Berta|Enteritidis|Blegdam|Gueuletapee|Naestved|Rostock|Hillingdon	PASS	INFO: Number of cgMLST330 loci found (n=330)	D1	Unknown:Unknown	unknown	unknown	environmental	99.67	0.55	4774939	283366	34	0.991705	42	7995	5534	4102	3609	3344	3140	2560	2080	1856	1700	1600	1550	1375	1267	1188	1108	1077	987	841	715	625	534	409	378	361	348	311	297
GCA_000280415.1	ftp://ftp.ncbi.nlm.nih.gov/genomes/all/GCA/000/280/415/GCA_000280415.1_ASM28041v1	unknown	Newbler v. 2.6	PASS	enteritidis	enteritidis	Nitra|Gallinarum|Pullorum|Berta|Enteritidis|Blegdam|Gueuletapee|Naestved|Rostock|Hillingdon	PASS	INFO: Number of cgMLST330 loci found (n=330)	D1	USA: OH	environmental swab	2010-10-05	environmental	99.72	0.88	4690304	286846	45	0.990169	9726	7996	5534	4102	3609	3344	3140	2560	2080	1856	1700	1600	1550	1375	1267	1188	1108	1077	987	841	715	625	534	409	378	361	348	311	297
GCA_000280435.1	ftp://ftp.ncbi.nlm.nih.gov/genomes/all/GCA/000/280/435/GCA_000280435.1_ASM28043v1	unknown	Newbler v. 2.6	PASS	enteritidis	enteritidis	Nitra|Gallinarum|Pullorum|Berta|Enteritidis|Blegdam|Gueuletapee|Naestved|Rostock|Hillingdon	PASS	INFO: Number of cgMLST330 loci found (n=330)	D1	USA: OH	environmental swab	2010-09-27	environmental	99.57	0.53	4730353	303624	47	0.987097	9726	7996	5534	4102	3609	3344	3140	2560	2080	1856	1700	1600	1550	1375	1267	1188	1108	1077	987	841	715	625	534	409	378	361	348	311	297
GCA_000280455.1	ftp://ftp.ncbi.nlm.nih.gov/genomes/all/GCA/000/280/455/GCA_000280455.1_ASM28045v1	unknown	Newbler v. 2.6	PASS	enteritidis	enteritidis	Nitra|Gallinarum|Pullorum|Berta|Enteritidis|Blegdam|Gueuletapee|Naestved|Rostock|Hillingdon	PASS	INFO: Number of cgMLST330 loci found (n=330)	D1	USA:NJ	clinical	1950	clinical	99.61	0.53	4690039	406442	37	0.99232	9725	7995	5534	4102	3609	3344	3140	2560	2080	1856	1700	1600	1550	1375	1267	1188	1108	1077	987	841	715	625	534	409	378	361	348	311	297
GCA_000280475.1	ftp://ftp.ncbi.nlm.nih.gov/genomes/all/GCA/000/280/475/GCA_000280475.1_ASM28047v1	unknown	Newbler v. 2.6	PASS	enteritidis	enteritidis	Nitra|Gallinarum|Pullorum|Berta|Enteritidis|Blegdam|Gueuletapee|Naestved|Rostock|Hillingdon	PASS	INFO: Number of cgMLST330 loci found (n=330)	D1	USA:MO	clinical	1958	clinical	98.86	0.53	4701051	260137	42	0.97788	9607	7907	5477	4070	3586	3326	3124	2550	2070	1846	1691	1592	1542	1370	1264	1187	1107	1076	987	841	715	625	534	409	378	361	348	311	297
GCA_000282855.1	ftp://ftp.ncbi.nlm.nih.gov/genomes/all/GCA/000/282/855/GCA_000282855.1_SalTypCR0063_1.0	unknown	Velvet v. 1.1.05	FAIL	typhi	typhi	Typhi	WARNING	FAIL: Moderate number of cgMLST330 loci missing (n=15 > 10) | INFO: Number of cgMLST330 loci found (n=315)	D1	Malaysia	stool	2007	clinical	97.02	1.06	4532085	15707	499	NA	NA	NA	NA	NA	NA	NA	NA	NA	NA	NA	NA	NA	NA	NA	NA	NA	NA	NA	NA	NA	NA	NA	NA	NA	NA	NA	NA	NA	NA
GCA_000282875.1	ftp://ftp.ncbi.nlm.nih.gov/genomes/all/GCA/000/282/875/GCA_000282875.1_SalTypSTCR0044_1.0	unknown	Velvet v. 1.1.05	FAIL	typhi	typhi	Typhi	PASS	INFO: Number of cgMLST330 loci found (n=329)	D1	Malaysia	unknown	2007	clinical	99.1	0.78	4692206	44375	186	NA	NA	NA	NA	NA	NA	NA	NA	NA	NA	NA	NA	NA	NA	NA	NA	NA	NA	NA	NA	NA	NA	NA	NA	NA	NA	NA	NA	NA	NA
GCA_000283735.1	ftp://ftp.ncbi.nlm.nih.gov/genomes/all/GCA/000/283/735/GCA_000283735.1_ASM28373v1	unknown	unknown	PASS	typhimurium	typhimurium	Typhimurium|Lagos	PASS	INFO: Number of cgMLST330 loci found (n=330)	B	Unknown:Unknown	unknown	unknown	environmental	99.61	0.41	5069994	4954814	3	0.988018	2358	1944	1291	904	777	704	657	533	396	326	268	231	218	169	146	135	114	108	93	70	52	49	42	34	378	361	348	311	297
GCA_000284755.1	ftp://ftp.ncbi.nlm.nih.gov/genomes/all/GCA/000/284/755/GCA_000284755.1_ASM28475v1	unknown	Newbler v. 2.6	PASS	heidelberg	heidelberg	Heidelberg|Bradford	PASS	INFO: Number of cgMLST330 loci found (n=330)	B	USA:OR	blood	2011	clinical	98.86	0.44	4910869	184125	61	0.989247	8291	6840	4738	3528	3109	2879	2708	2219	1812	1618	1486	1397	1355	1209	1126	1067	1004	979	908	775	662	575	488	370	340	324	311	311	297
GCA_000284775.1	ftp://ftp.ncbi.nlm.nih.gov/genomes/all/GCA/000/284/775/GCA_000284775.1_ASM28477v1	unknown	Newbler v. 2.6	PASS	heidelberg	heidelberg	Heidelberg|Bradford	PASS	INFO: Number of cgMLST330 loci found (n=330)	B	USA:OH	urine	2011	clinical	99.21	0.71	4903123	68391	128	0.973579	8290	6838	4737	3527	3108	2878	2707	2219	1812	1618	1486	1397	1355	1209	1126	1067	1004	979	908	775	662	575	488	370	340	324	311	311	297
GCA_000284795.1	ftp://ftp.ncbi.nlm.nih.gov/genomes/all/GCA/000/284/795/GCA_000284795.1_ASM28479v1	unknown	Newbler v. 2.6	PASS	heidelberg	heidelberg	Heidelberg|Bradford	PASS	INFO: Number of cgMLST330 loci found (n=329)	B	USA:WA	Turkey, Ground	2011	environmental	99.23	0.53	4899672	163931	74	0.987097	8291	6840	4738	3528	3109	2879	2708	2219	1812	1618	1486	1397	1355	1209	1126	1067	1004	979	908	775	662	575	488	370	340	324	311	311	297
GCA_000284815.1	ftp://ftp.ncbi.nlm.nih.gov/genomes/all/GCA/000/284/815/GCA_000284815.1_ASM28481v1	unknown	Newbler v. 2.6	PASS	heidelberg	heidelberg	Heidelberg|Bradford	PASS	INFO: Number of cgMLST330 loci found (n=328)	B	USA:WA	Turkey, Ground	2011	environmental	99.43	0.72	4971959	89037	144	0.975115	8289	6837	4736	3526	3107	2877	2706	2219	1812	1618	1486	1397	1355	1209	1126	1067	1004	979	908	775	662	575	488	370	340	324	311	311	297
GCA_000292755.1	ftp://ftp.ncbi.nlm.nih.gov/genomes/all/GCA/000/292/755/GCA_000292755.1_ASM29275v1	unknown	Newbler v. 2.6	PASS	typhimurium	typhimurium	Typhimurium|Lagos	PASS	INFO: Number of cgMLST330 loci found (n=330)	B	China: Hong Kong	stool specimen of a diarrheic patient admitted to a hospital in Hong Kong	2006	clinical	98.94	1.1	5026150	1157837	8	0.980952	2360	1945	1291	904	777	704	657	533	396	326	268	231	218	169	146	135	114	108	93	70	52	49	42	34	378	361	348	311	297
GCA_000293055.1	ftp://ftp.ncbi.nlm.nih.gov/genomes/all/GCA/000/293/055/GCA_000293055.1_ASM29305v1	unknown	Newbler v. v2.5	PASS	hartford	hartford	Hartford|Mikawasima|Herzliya	PASS	INFO: Number of cgMLST330 loci found (n=330)	C1	USA	stool	2006	clinical	99.59	0.5	4785841	261019	47	0.988018	9389	7720	5353	3978	3509	3254	3062	2499	2035	1816	1669	1572	1524	1353	1250	1175	1095	1064	979	833	711	621	533	408	377	360	347	311	297
GCA_000293075.1	ftp://ftp.ncbi.nlm.nih.gov/genomes/all/GCA/000/293/075/GCA_000293075.1_ASM29307v1	unknown	Newbler v. v2.5	PASS	bareilly	bareilly	Richmond|Bareilly|Solt	PASS	INFO: Number of cgMLST330 loci found (n=328)	C1	USA	urine	2006	clinical	98.95	1.04	4712536	149281	102	0.979109	9262	7607	5261	3902	3437	3183	2993	2443	1992	1782	1638	1542	1495	1325	1224	1153	1074	1045	964	819	700	610	522	400	369	352	339	303	290
GCA_000293095.1	ftp://ftp.ncbi.nlm.nih.gov/genomes/all/GCA/000/293/095/GCA_000293095.1_ASM29309v1	unknown	Newbler v. v2.5	PASS	hadar	hadar	Hadar|Istanbul|Chomedey|Glostrup	PASS	INFO: Number of cgMLST330 loci found (n=330)	C2-C3	USA	stool	2011	clinical	99.44	0.57	4683270	278282	54	0.987711	3005	2400	1526	1057	905	820	759	614	463	385	323	282	266	211	180	164	137	129	110	84	62	56	48	38	378	361	348	311	297
GCA_000293115.1	ftp://ftp.ncbi.nlm.nih.gov/genomes/all/GCA/000/293/115/GCA_000293115.1_ASM29311v1	unknown	Newbler v. v2.5	FAIL	mississippi	mississippi	Ibadan|Mississippi	PASS	INFO: Number of cgMLST330 loci found (n=329)	G	USA	stool	2010	clinical	98.71	0.72	4822339	76961	142	0.948694	NA	NA	NA	NA	NA	NA	NA	NA	NA	NA	NA	NA	NA	NA	NA	NA	NA	NA	NA	NA	NA	NA	NA	NA	NA	NA	NA	NA	NA
GCA_000293905.1	ftp://ftp.ncbi.nlm.nih.gov/genomes/all/GCA/000/293/905/GCA_000293905.1_ASM29390v1	unknown	Newbler v. 2.6	PASS	heidelberg	heidelberg	Heidelberg|Bradford	PASS	INFO: Number of cgMLST330 loci found (n=330)	B	Unknown:Unknown	stool	2011-07-07	clinical	99.5	0.56	4746816	119452	67	0.980031	8320	6859	4752	3536	3114	2884	2712	2223	1812	1618	1486	1397	1355	1209	1126	1067	1004	979	908	775	662	575	488	370	340	324	311	311	297
GCA_000293925.1	ftp://ftp.ncbi.nlm.nih.gov/genomes/all/GCA/000/293/925/GCA_000293925.1_ASM29392v1	unknown	Newbler v. 2.6	PASS	heidelberg	heidelberg	Heidelberg|Bradford	PASS	INFO: Number of cgMLST330 loci found (n=330)	B	Unknown:Unknown	fresh chopped liver	2011-10-25	environmental	99.49	0.44	4749912	180754	46	0.988633	8356	6878	4755	3538	3116	2885	2712	2223	1812	1618	1486	1397	1355	1209	1126	1067	1004	979	908	775	662	575	488	370	340	324	311	311	297
GCA_000293945.1	ftp://ftp.ncbi.nlm.nih.gov/genomes/all/GCA/000/293/945/GCA_000293945.1_ASM29394v1	unknown	Newbler v. 2.6	PASS	heidelberg	heidelberg	Heidelberg|Bradford	PASS	INFO: Number of cgMLST330 loci found (n=330)	B	Unknown:Unknown	stool	2011-07-03	clinical	99.61	0.46	4748349	197381	48	0.989247	8356	6878	4755	3538	3116	2885	2712	2223	1812	1618	1486	1397	1355	1209	1126	1067	1004	979	908	775	662	575	488	370	340	324	311	311	297
GCA_000293965.1	ftp://ftp.ncbi.nlm.nih.gov/genomes/all/GCA/000/293/965/GCA_000293965.1_ASM29396v1	unknown	Newbler v. 2.6	PASS	heidelberg	heidelberg	Heidelberg|Bradford	PASS	INFO: Number of cgMLST330 loci found (n=330)	B	Unknown:Unknown	broiled chicken liver	2011-10-25	environmental	99.61	0.49	4751655	231121	42	0.98679	8356	6878	4755	3538	3116	2885	2712	2223	1812	1618	1486	1397	1355	1209	1126	1067	1004	979	908	775	662	575	488	370	340	324	311	311	297
GCA_000308035.1	ftp://ftp.ncbi.nlm.nih.gov/genomes/all/GCA/000/308/035/GCA_000308035.1_ASM30803v1	unknown	unknown	FAIL	unknown	ii 1,13,22:z10:z6|ii 13:z10:z6	II 1,13,22:z10:z6|II 13:z10:z6	PASS	INFO: Number of cgMLST330 loci found (n=330)	G	Unknown:Unknown	unknown	unknown	environmental	97.14	4.11	5109489	173757	113	0.949616	NA	NA	NA	NA	NA	NA	NA	NA	NA	NA	NA	NA	NA	NA	NA	NA	NA	NA	NA	NA	NA	NA	NA	NA	NA	NA	NA	NA	NA
GCA_000312745.2	ftp://ftp.ncbi.nlm.nih.gov/genomes/all/GCA/000/312/745/GCA_000312745.2_STm6.2	unknown	SPAdes v. 2.4.0	PASS	typhimurium	typhimurium	Typhimurium|Lagos	PASS	INFO: Number of cgMLST330 loci found (n=330)	B	Australia	unknown	2008	environmental	99.61	0.76	4933681	254418	69	0.99232	1911	1581	1060	773	681	620	579	471	355	295	246	215	205	164	142	132	112	108	93	70	52	49	42	34	378	361	348	311	297
GCA_000312765.2	ftp://ftp.ncbi.nlm.nih.gov/genomes/all/GCA/000/312/765/GCA_000312765.2_STm11.2	unknown	SPAdes v. 2.4.0	PASS	typhimurium	typhimurium	Typhimurium|Lagos	PASS	INFO: Number of cgMLST330 loci found (n=330)	B	Australia	unknown	2005	environmental	99.61	0.8	4933320	220040	78	0.991705	1911	1581	1060	773	681	620	579	471	355	295	246	215	205	164	142	132	112	108	93	70	52	49	42	34	378	361	348	311	297
GCA_000312785.2	ftp://ftp.ncbi.nlm.nih.gov/genomes/all/GCA/000/312/785/GCA_000312785.2_STm12.2	unknown	SPAdes v. 2.4.0	PASS	typhimurium	typhimurium	Typhimurium|Lagos	PASS	INFO: Number of cgMLST330 loci found (n=330)	B	Australia	unknown	2008	environmental	99.58	0.65	4930065	223322	71	0.99232	1911	1581	1060	773	681	620	579	471	355	295	246	215	205	164	142	132	112	108	93	70	52	49	42	34	378	361	348	311	297
GCA_000312805.2	ftp://ftp.ncbi.nlm.nih.gov/genomes/all/GCA/000/312/805/GCA_000312805.2_STm5.2	unknown	SPAdes v. 2.4.0	FAIL	typhimurium	typhimurium	Typhimurium|Lagos	PASS	INFO: Number of cgMLST330 loci found (n=322)	B	Australia	unknown	2005	environmental	99.52	1.12	4921337	21602	417	NA	NA	NA	NA	NA	NA	NA	NA	NA	NA	NA	NA	NA	NA	NA	NA	NA	NA	NA	NA	NA	NA	NA	NA	NA	NA	NA	NA	NA	NA
GCA_000312825.2	ftp://ftp.ncbi.nlm.nih.gov/genomes/all/GCA/000/312/825/GCA_000312825.2_STm1.2	unknown	SPAdes v. 2.4.0	PASS	typhimurium	typhimurium	Typhimurium|Lagos	PASS	INFO: Number of cgMLST330 loci found (n=330)	B	Australia	unknown	2005	environmental	99.61	0.41	4932330	258898	83	0.992934	1911	1581	1060	773	681	620	579	471	355	295	246	215	205	164	142	132	112	108	93	70	52	49	42	34	378	361	348	311	297
GCA_000312845.2	ftp://ftp.ncbi.nlm.nih.gov/genomes/all/GCA/000/312/845/GCA_000312845.2_STm8.2	unknown	SPAdes v. 2.4.0	PASS	typhimurium	typhimurium	Typhimurium|Lagos	PASS	INFO: Number of cgMLST330 loci found (n=330)	B	Australia	unknown	2005	environmental	99.61	0.41	4926456	259171	66	0.99232	1911	1581	1060	773	681	620	579	471	355	295	246	215	205	164	142	132	112	108	93	70	52	49	42	34	378	361	348	311	297
GCA_000312865.2	ftp://ftp.ncbi.nlm.nih.gov/genomes/all/GCA/000/312/865/GCA_000312865.2_STm3.2	unknown	SPAdes v. 2.4.0	PASS	typhimurium	typhimurium	Typhimurium|Lagos	PASS	INFO: Number of cgMLST330 loci found (n=330)	B	Australia	unknown	2005	environmental	99.61	0.49	4935359	220045	72	0.993241	1911	1581	1060	773	681	620	579	471	355	295	246	215	205	164	142	132	112	108	93	70	52	49	42	34	378	361	348	311	297
GCA_000312885.2	ftp://ftp.ncbi.nlm.nih.gov/genomes/all/GCA/000/312/885/GCA_000312885.2_STm4.2	unknown	SPAdes v. 2.4.0	PASS	typhimurium	typhimurium	Typhimurium|Lagos	PASS	INFO: Number of cgMLST330 loci found (n=330)	B	Australia	unknown	2007	environmental	99.67	0.44	4946699	225039	75	0.991705	1920	1587	1062	773	681	620	579	471	355	295	246	215	205	164	142	132	112	108	93	70	52	49	42	34	378	361	348	311	297
GCA_000312905.2	ftp://ftp.ncbi.nlm.nih.gov/genomes/all/GCA/000/312/905/GCA_000312905.2_STm10.2	unknown	SPAdes v. 2.4.0	PASS	typhimurium	typhimurium	Typhimurium|Lagos	PASS	INFO: Number of cgMLST330 loci found (n=330)	B	Australia	unknown	2005	environmental	99.61	0.41	4937881	257325	79	0.992934	1912	1582	1060	773	681	620	579	471	355	295	246	215	205	164	142	132	112	108	93	70	52	49	42	34	378	361	348	311	297
GCA_000313715.2	ftp://ftp.ncbi.nlm.nih.gov/genomes/all/GCA/000/313/715/GCA_000313715.2_ASM31371v2	unknown	unknown	PASS	enteritidis	enteritidis	Nitra|Gallinarum|Pullorum|Berta|Enteritidis|Blegdam|Gueuletapee|Naestved|Rostock|Hillingdon	PASS	INFO: Number of cgMLST330 loci found (n=328)	D1	Unknown:Unknown	unknown	unknown	environmental	99.59	0.55	4686035	121220	69	0.98894	9692	7976	5523	4097	3604	3341	3139	2560	2080	1856	1700	1600	1550	1375	1267	1188	1108	1077	987	841	715	625	534	409	378	361	348	311	297
GCA_000314915.2	ftp://ftp.ncbi.nlm.nih.gov/genomes/all/GCA/000/314/915/GCA_000314915.2_ASM31491v2	unknown	Unicycler v. 0.3.1	PASS	typhimurium	typhimurium	Typhimurium|Lagos	PASS	INFO: Number of cgMLST330 loci found (n=330)	B	Australia	unknown	2005	environmental	99.61	0.41	4980814	225615	79	0.992934	1911	1581	1060	773	681	620	579	471	355	295	246	215	205	164	142	132	112	108	93	70	52	49	42	34	378	361	348	311	297
GCA_000315995.1	ftp://ftp.ncbi.nlm.nih.gov/genomes/all/GCA/000/315/995/GCA_000315995.1_2009K-1863v1	unknown	Newbler v. 2.5	PASS	thompson	thompson	Massenya|Galiema|Thompson|Kallo|Blockley|Haardt|Claibornei|Marylebone|Cochin|Wimborne|Zanzibar|Oesterbro|Pretoria|Abaetetuba|Harburg|Szentes|Irenea|Memphis|Guildford|Ilala|Hilversum|Ramatgan|Bordeaux|Ochsenwerder|Echa|Mango|Champaign|Goulfey|Thetford|Ahuza|Verviers|Staoueli|Bootle	FAIL	FAIL: Wzx/Wzy genes missing. Cannot determine O-antigen group/serogroup. Cannot accurately predict serovar from antigen genes. | INFO: Number of cgMLST330 loci found (n=329)	-	USA	unknown	2010	clinical	99.54	0.47	4669398	89572	110	0.988633	468	386	266	204	188	176	168	150	110	92	78	68	65	59	52	50	46	45	40	31	21	18	16	14	13	12	12	311	297
GCA_000316015.1	ftp://ftp.ncbi.nlm.nih.gov/genomes/all/GCA/000/316/015/GCA_000316015.1_2009K-0807v1	unknown	Newbler v. 2.5	PASS	mbandaka	mbandaka	Djugu|Mbandaka|Telhashomer	PASS	INFO: Number of cgMLST330 loci found (n=330)	C1	USA	stool	2009	clinical	99.42	0.47	4744976	235055	53	0.986482	6989	5837	4131	3089	2721	2513	2362	1914	1528	1352	1227	1142	1102	960	879	824	766	743	681	566	474	416	342	233	205	190	177	148	136
GCA_000319795.2	ftp://ftp.ncbi.nlm.nih.gov/genomes/all/GCA/000/319/795/GCA_000319795.2_STm9.2	unknown	SPAdes v. 2.4.0	PASS	typhimurium	typhimurium	Typhimurium|Lagos	PASS	INFO: Number of cgMLST330 loci found (n=330)	B	Australia	unknown	2007	environmental	99.57	0.41	4923420	259077	72	0.991705	1911	1581	1060	773	681	620	579	471	355	295	246	215	205	164	142	132	112	108	93	70	52	49	42	34	378	361	348	311	297
GCA_000328985.1	ftp://ftp.ncbi.nlm.nih.gov/genomes/all/GCA/000/328/985/GCA_000328985.1_ASM32898v1	unknown	Newbler v. 2.6	FAIL	enteritidis	enteritidis	Nitra|Gallinarum|Pullorum|Berta|Enteritidis|Blegdam|Gueuletapee|Naestved|Rostock|Hillingdon	WARNING	FAIL: Moderate number of cgMLST330 loci missing (n=16 > 10) | INFO: Number of cgMLST330 loci found (n=314)	D1	USA:MD	Turkey, Ground	unknown	environmental	98.79	1.63	4657708	20581	397	NA	NA	NA	NA	NA	NA	NA	NA	NA	NA	NA	NA	NA	NA	NA	NA	NA	NA	NA	NA	NA	NA	NA	NA	NA	NA	NA	NA	NA	NA
GCA_000329005.1	ftp://ftp.ncbi.nlm.nih.gov/genomes/all/GCA/000/329/005/GCA_000329005.1_ASM32900v1	unknown	Newbler v. 2.6	FAIL	enteritidis	enteritidis	Nitra|Gallinarum|Pullorum|Berta|Enteritidis|Blegdam|Gueuletapee|Naestved|Rostock|Hillingdon	WARNING	FAIL: Moderate number of cgMLST330 loci missing (n=27 > 10) | INFO: Number of cgMLST330 loci found (n=303) | WARNING: Only matched 292 cgMLST330 loci. Min threshold for confident serovar prediction from cgMLST is 297.0	D1	USA:MD	Turkey, Ground	unknown	environmental	97.37	3.57	4615563	8054	934	NA	NA	NA	NA	NA	NA	NA	NA	NA	NA	NA	NA	NA	NA	NA	NA	NA	NA	NA	NA	NA	NA	NA	NA	NA	NA	NA	NA	NA	NA
GCA_000329025.1	ftp://ftp.ncbi.nlm.nih.gov/genomes/all/GCA/000/329/025/GCA_000329025.1_ASM32902v1	unknown	Newbler v. 2.6	PASS	enteritidis	enteritidis	Nitra|Gallinarum|Pullorum|Berta|Enteritidis|Blegdam|Gueuletapee|Naestved|Rostock|Hillingdon	PASS	INFO: Number of cgMLST330 loci found (n=330)	D1	China:Heilongjiang	chicken	unknown	clinical	99.61	0.95	4690987	77939	108	0.981567	9668	7965	5523	4097	3604	3341	3139	2560	2080	1856	1700	1600	1550	1375	1267	1188	1108	1077	987	841	715	625	534	409	378	361	348	311	297
GCA_000329045.1	ftp://ftp.ncbi.nlm.nih.gov/genomes/all/GCA/000/329/045/GCA_000329045.1_ASM32904v1	unknown	Newbler v. 2.6	PASS	enteritidis	enteritidis	Nitra|Gallinarum|Pullorum|Berta|Enteritidis|Blegdam|Gueuletapee|Naestved|Rostock|Hillingdon	PASS	INFO: Number of cgMLST330 loci found (n=330)	D1	USA:CO	clinical	2010-07-15	clinical	99.61	0.53	4729215	478548	33	0.992934	9726	7996	5534	4102	3609	3344	3140	2560	2080	1856	1700	1600	1550	1375	1267	1188	1108	1077	987	841	715	625	534	409	378	361	348	311	297
GCA_000329065.1	ftp://ftp.ncbi.nlm.nih.gov/genomes/all/GCA/000/329/065/GCA_000329065.1_ASM32906v1	unknown	Newbler v. 2.6	PASS	enteritidis	enteritidis	Nitra|Gallinarum|Pullorum|Berta|Enteritidis|Blegdam|Gueuletapee|Naestved|Rostock|Hillingdon	PASS	INFO: Number of cgMLST330 loci found (n=330)	D1	USA:CO	Rattlesnake Cake	2010-08-02	environmental	99.61	0.53	4728178	479051	43	0.992012	9726	7996	5534	4102	3609	3344	3140	2560	2080	1856	1700	1600	1550	1375	1267	1188	1108	1077	987	841	715	625	534	409	378	361	348	311	297
GCA_000329085.1	ftp://ftp.ncbi.nlm.nih.gov/genomes/all/GCA/000/329/085/GCA_000329085.1_ASM32908v1	unknown	Newbler v. 2.6	PASS	enteritidis	enteritidis	Nitra|Gallinarum|Pullorum|Berta|Enteritidis|Blegdam|Gueuletapee|Naestved|Rostock|Hillingdon	PASS	INFO: Number of cgMLST330 loci found (n=330)	D1	USA:CA	clinical	2010-05-23	clinical	99.61	0.53	4726470	410608	41	0.993548	9726	7996	5534	4102	3609	3344	3140	2560	2080	1856	1700	1600	1550	1375	1267	1188	1108	1077	987	841	715	625	534	409	378	361	348	311	297
GCA_000329105.1	ftp://ftp.ncbi.nlm.nih.gov/genomes/all/GCA/000/329/105/GCA_000329105.1_ASM32910v1	unknown	Newbler v. 2.6	PASS	enteritidis	enteritidis	Nitra|Gallinarum|Pullorum|Berta|Enteritidis|Blegdam|Gueuletapee|Naestved|Rostock|Hillingdon	PASS	INFO: Number of cgMLST330 loci found (n=330)	D1	USA:MN	stool	2010-05	clinical	99.61	0.53	4689692	426341	38	0.993241	9726	7996	5534	4102	3609	3344	3140	2560	2080	1856	1700	1600	1550	1375	1267	1188	1108	1077	987	841	715	625	534	409	378	361	348	311	297
GCA_000329125.1	ftp://ftp.ncbi.nlm.nih.gov/genomes/all/GCA/000/329/125/GCA_000329125.1_ASM32912v1	unknown	Newbler v. 2.6	PASS	enteritidis	enteritidis	Nitra|Gallinarum|Pullorum|Berta|Enteritidis|Blegdam|Gueuletapee|Naestved|Rostock|Hillingdon	PASS	INFO: Number of cgMLST330 loci found (n=330)	D1	USA:MN	stool	2010-07	clinical	99.61	0.53	4690449	478441	32	0.992934	9726	7996	5534	4102	3609	3344	3140	2560	2080	1856	1700	1600	1550	1375	1267	1188	1108	1077	987	841	715	625	534	409	378	361	348	311	297
GCA_000329145.1	ftp://ftp.ncbi.nlm.nih.gov/genomes/all/GCA/000/329/145/GCA_000329145.1_ASM32914v1	unknown	Newbler v. 2.6	PASS	enteritidis	enteritidis	Nitra|Gallinarum|Pullorum|Berta|Enteritidis|Blegdam|Gueuletapee|Naestved|Rostock|Hillingdon	PASS	INFO: Number of cgMLST330 loci found (n=330)	D1	USA:CA	clinical	2010-05-23	clinical	99.61	0.53	4690348	410561	33	0.993241	9726	7996	5534	4102	3609	3344	3140	2560	2080	1856	1700	1600	1550	1375	1267	1188	1108	1077	987	841	715	625	534	409	378	361	348	311	297
GCA_000329165.1	ftp://ftp.ncbi.nlm.nih.gov/genomes/all/GCA/000/329/165/GCA_000329165.1_ASM32916v1	unknown	Newbler v. 2.6	PASS	enteritidis	enteritidis	Nitra|Gallinarum|Pullorum|Berta|Enteritidis|Blegdam|Gueuletapee|Naestved|Rostock|Hillingdon	PASS	INFO: Number of cgMLST330 loci found (n=330)	D1	USA:CA	clinical	2010	clinical	99.61	0.53	4691645	286758	32	0.991705	9726	7996	5534	4102	3609	3344	3140	2560	2080	1856	1700	1600	1550	1375	1267	1188	1108	1077	987	841	715	625	534	409	378	361	348	311	297
GCA_000329185.1	ftp://ftp.ncbi.nlm.nih.gov/genomes/all/GCA/000/329/185/GCA_000329185.1_ASM32918v1	unknown	Newbler v. 2.6	PASS	enteritidis	enteritidis	Nitra|Gallinarum|Pullorum|Berta|Enteritidis|Blegdam|Gueuletapee|Naestved|Rostock|Hillingdon	PASS	INFO: Number of cgMLST330 loci found (n=330)	D1	USA:TX	clinical	2010-06-02	clinical	99.61	0.53	4727288	286835	53	0.992627	9726	7996	5534	4102	3609	3344	3140	2560	2080	1856	1700	1600	1550	1375	1267	1188	1108	1077	987	841	715	625	534	409	378	361	348	311	297
GCA_000329205.1	ftp://ftp.ncbi.nlm.nih.gov/genomes/all/GCA/000/329/205/GCA_000329205.1_ASM32920v1	unknown	Newbler v. 2.6	PASS	enteritidis	enteritidis	Nitra|Gallinarum|Pullorum|Berta|Enteritidis|Blegdam|Gueuletapee|Naestved|Rostock|Hillingdon	PASS	INFO: Number of cgMLST330 loci found (n=330)	D1	USA:IA	clinical	2010-07-04	clinical	99.61	0.53	4730759	303962	33	0.993548	9726	7996	5534	4102	3609	3344	3140	2560	2080	1856	1700	1600	1550	1375	1267	1188	1108	1077	987	841	715	625	534	409	378	361	348	311	297
GCA_000329225.1	ftp://ftp.ncbi.nlm.nih.gov/genomes/all/GCA/000/329/225/GCA_000329225.1_ASM32922v1	unknown	Newbler v. 2.6	PASS	enteritidis	enteritidis	Nitra|Gallinarum|Pullorum|Berta|Enteritidis|Blegdam|Gueuletapee|Naestved|Rostock|Hillingdon	PASS	INFO: Number of cgMLST330 loci found (n=330)	D1	USA:NC	stool	2010-04	clinical	99.61	0.53	4692582	304158	31	0.992934	9726	7996	5534	4102	3609	3344	3140	2560	2080	1856	1700	1600	1550	1375	1267	1188	1108	1077	987	841	715	625	534	409	378	361	348	311	297
GCA_000329245.1	ftp://ftp.ncbi.nlm.nih.gov/genomes/all/GCA/000/329/245/GCA_000329245.1_ASM32924v1	unknown	Newbler v. 2.6	PASS	enteritidis	enteritidis	Nitra|Gallinarum|Pullorum|Berta|Enteritidis|Blegdam|Gueuletapee|Naestved|Rostock|Hillingdon	PASS	INFO: Number of cgMLST330 loci found (n=330)	D1	USA:NC	Meringue	2010-04	environmental	99.61	0.53	4692613	478848	27	0.992627	9726	7996	5534	4102	3609	3344	3140	2560	2080	1856	1700	1600	1550	1375	1267	1188	1108	1077	987	841	715	625	534	409	378	361	348	311	297
GCA_000329265.1	ftp://ftp.ncbi.nlm.nih.gov/genomes/all/GCA/000/329/265/GCA_000329265.1_ASM32926v1	unknown	Newbler v. 2.6	PASS	enteritidis	enteritidis	Nitra|Gallinarum|Pullorum|Berta|Enteritidis|Blegdam|Gueuletapee|Naestved|Rostock|Hillingdon	PASS	INFO: Number of cgMLST330 loci found (n=330)	D1	USA:NV	clinical	2010-07-24	clinical	99.61	0.53	4731525	479100	27	0.993241	9726	7996	5534	4102	3609	3344	3140	2560	2080	1856	1700	1600	1550	1375	1267	1188	1108	1077	987	841	715	625	534	409	378	361	348	311	297
GCA_000329285.1	ftp://ftp.ncbi.nlm.nih.gov/genomes/all/GCA/000/329/285/GCA_000329285.1_ASM32928v1	unknown	Newbler v. 2.6	PASS	enteritidis	enteritidis	Nitra|Gallinarum|Pullorum|Berta|Enteritidis|Blegdam|Gueuletapee|Naestved|Rostock|Hillingdon	PASS	INFO: Number of cgMLST330 loci found (n=330)	D1	USA:OH	clinical	2010-05-02	clinical	99.61	0.53	4729445	303953	35	0.992012	9726	7996	5534	4102	3609	3344	3140	2560	2080	1856	1700	1600	1550	1375	1267	1188	1108	1077	987	841	715	625	534	409	378	361	348	311	297
GCA_000329305.1	ftp://ftp.ncbi.nlm.nih.gov/genomes/all/GCA/000/329/305/GCA_000329305.1_ASM32930v1	unknown	Newbler v. 2.6	PASS	enteritidis	enteritidis	Nitra|Gallinarum|Pullorum|Berta|Enteritidis|Blegdam|Gueuletapee|Naestved|Rostock|Hillingdon	PASS	INFO: Number of cgMLST330 loci found (n=330)	D1	USA:OH	Mexican Meal	2010-05-12	environmental	99.44	0.53	4729027	426421	35	0.992627	9726	7996	5534	4102	3609	3344	3140	2560	2080	1856	1700	1600	1550	1375	1267	1188	1108	1077	987	841	715	625	534	409	378	361	348	311	297
GCA_000329325.1	ftp://ftp.ncbi.nlm.nih.gov/genomes/all/GCA/000/329/325/GCA_000329325.1_ASM32932v1	unknown	Newbler v. 2.6	PASS	enteritidis	enteritidis	Nitra|Gallinarum|Pullorum|Berta|Enteritidis|Blegdam|Gueuletapee|Naestved|Rostock|Hillingdon	PASS	INFO: Number of cgMLST330 loci found (n=330)	D1	USA:PA	clinical	2010-05-27	clinical	99.61	0.53	4692772	304314	27	0.992012	9726	7996	5534	4102	3609	3344	3140	2560	2080	1856	1700	1600	1550	1375	1267	1188	1108	1077	987	841	715	625	534	409	378	361	348	311	297
GCA_000329345.1	ftp://ftp.ncbi.nlm.nih.gov/genomes/all/GCA/000/329/345/GCA_000329345.1_ASM32934v1	unknown	Newbler v. 2.6	PASS	enteritidis	enteritidis	Nitra|Gallinarum|Pullorum|Berta|Enteritidis|Blegdam|Gueuletapee|Naestved|Rostock|Hillingdon	PASS	INFO: Number of cgMLST330 loci found (n=330)	D1	USA:WI	clinical	2010-06-26	clinical	99.54	0.53	4728631	304076	34	0.993241	9726	7996	5534	4102	3609	3344	3140	2560	2080	1856	1700	1600	1550	1375	1267	1188	1108	1077	987	841	715	625	534	409	378	361	348	311	297
GCA_000329365.2	ftp://ftp.ncbi.nlm.nih.gov/genomes/all/GCA/000/329/365/GCA_000329365.2_ASM32936v2	unknown	SMRT Portal HGAP v. 2.1.1	PASS	enteritidis	enteritidis	Nitra|Gallinarum|Pullorum|Berta|Enteritidis|Blegdam|Gueuletapee|Naestved|Rostock|Hillingdon	PASS	INFO: Number of cgMLST330 loci found (n=330)	D1	USA:OH	clinical	2010-05-12	clinical	99.61	0.53	4739031	4679662	2	0.993548	9725	7995	5534	4102	3609	3344	3140	2560	2080	1856	1700	1600	1550	1375	1267	1188	1108	1077	987	841	715	625	534	409	378	361	348	311	297
GCA_000329385.1	ftp://ftp.ncbi.nlm.nih.gov/genomes/all/GCA/000/329/385/GCA_000329385.1_ASM32938v1	unknown	Newbler v. 2.6	PASS	enteritidis	enteritidis	Nitra|Gallinarum|Pullorum|Berta|Enteritidis|Blegdam|Gueuletapee|Naestved|Rostock|Hillingdon	PASS	INFO: Number of cgMLST330 loci found (n=330)	D1	USA:CA	clinical	2010-06-12	clinical	99.58	0.53	4728911	427369	35	0.99232	9726	7996	5534	4102	3609	3344	3140	2560	2080	1856	1700	1600	1550	1375	1267	1188	1108	1077	987	841	715	625	534	409	378	361	348	311	297
GCA_000329405.1	ftp://ftp.ncbi.nlm.nih.gov/genomes/all/GCA/000/329/405/GCA_000329405.1_ASM32940v1	unknown	Newbler v. 2.6	PASS	enteritidis	enteritidis	Nitra|Gallinarum|Pullorum|Berta|Enteritidis|Blegdam|Gueuletapee|Naestved|Rostock|Hillingdon	PASS	INFO: Number of cgMLST330 loci found (n=330)	D1	USA:CA	clinical	2010-06-09	clinical	99.26	0.53	4690841	227275	37	0.990783	9726	7996	5534	4102	3609	3344	3140	2560	2080	1856	1700	1600	1550	1375	1267	1188	1108	1077	987	841	715	625	534	409	378	361	348	311	297
GCA_000329425.1	ftp://ftp.ncbi.nlm.nih.gov/genomes/all/GCA/000/329/425/GCA_000329425.1_ASM32942v1	unknown	Newbler v. 2.6	PASS	enteritidis	enteritidis	Nitra|Gallinarum|Pullorum|Berta|Enteritidis|Blegdam|Gueuletapee|Naestved|Rostock|Hillingdon	PASS	INFO: Number of cgMLST330 loci found (n=330)	D1	USA:IA	clinical	2010-07-03	clinical	99.6	0.6	4722629	168261	56	0.991398	9726	7996	5534	4102	3609	3344	3140	2560	2080	1856	1700	1600	1550	1375	1267	1188	1108	1077	987	841	715	625	534	409	378	361	348	311	297
GCA_000329445.1	ftp://ftp.ncbi.nlm.nih.gov/genomes/all/GCA/000/329/445/GCA_000329445.1_ASM32944v1	unknown	Newbler v. 2.6	PASS	enteritidis	enteritidis	Nitra|Gallinarum|Pullorum|Berta|Enteritidis|Blegdam|Gueuletapee|Naestved|Rostock|Hillingdon	PASS	INFO: Number of cgMLST330 loci found (n=330)	D1	USA:MN	stool	2010-05	clinical	99.26	0.53	4687518	160983	59	0.990783	9726	7996	5534	4102	3609	3344	3140	2560	2080	1856	1700	1600	1550	1375	1267	1188	1108	1077	987	841	715	625	534	409	378	361	348	311	297
GCA_000329465.1	ftp://ftp.ncbi.nlm.nih.gov/genomes/all/GCA/000/329/465/GCA_000329465.1_ASM32946v1	unknown	Newbler v. 2.6	PASS	enteritidis	enteritidis	Nitra|Gallinarum|Pullorum|Berta|Enteritidis|Blegdam|Gueuletapee|Naestved|Rostock|Hillingdon	PASS	INFO: Number of cgMLST330 loci found (n=330)	D1	USA:TX	clinical	2010-06-01	clinical	99.61	0.55	4727659	200238	53	0.988633	9726	7996	5534	4102	3609	3344	3140	2560	2080	1856	1700	1600	1550	1375	1267	1188	1108	1077	987	841	715	625	534	409	378	361	348	311	297
GCA_000329485.1	ftp://ftp.ncbi.nlm.nih.gov/genomes/all/GCA/000/329/485/GCA_000329485.1_ASM32948v1	unknown	Newbler v. 2.6	PASS	enteritidis	enteritidis	Nitra|Gallinarum|Pullorum|Berta|Enteritidis|Blegdam|Gueuletapee|Naestved|Rostock|Hillingdon	PASS	INFO: Number of cgMLST330 loci found (n=330)	D1	USA:TX	clinical	2010-06-04	clinical	99.54	0.53	4726807	195745	45	0.992012	9726	7996	5534	4102	3609	3344	3140	2560	2080	1856	1700	1600	1550	1375	1267	1188	1108	1077	987	841	715	625	534	409	378	361	348	311	297
GCA_000329505.1	ftp://ftp.ncbi.nlm.nih.gov/genomes/all/GCA/000/329/505/GCA_000329505.1_ASM32950v1	unknown	Newbler v. 2.6	PASS	enteritidis	enteritidis	Nitra|Gallinarum|Pullorum|Berta|Enteritidis|Blegdam|Gueuletapee|Naestved|Rostock|Hillingdon	PASS	INFO: Number of cgMLST330 loci found (n=330)	D1	USA:OH	clinical	2011-12-02	clinical	99.61	0.53	4727072	213396	46	0.993548	9726	7996	5534	4102	3609	3344	3140	2560	2080	1856	1700	1600	1550	1375	1267	1188	1108	1077	987	841	715	625	534	409	378	361	348	311	297
GCA_000329525.1	ftp://ftp.ncbi.nlm.nih.gov/genomes/all/GCA/000/329/525/GCA_000329525.1_ASM32952v1	unknown	Newbler v. 2.6	PASS	enteritidis	enteritidis	Nitra|Gallinarum|Pullorum|Berta|Enteritidis|Blegdam|Gueuletapee|Naestved|Rostock|Hillingdon	PASS	INFO: Number of cgMLST330 loci found (n=330)	D1	USA:PA	clinical	2010-05-26	clinical	99.61	0.53	4693263	261625	37	0.992934	9726	7996	5534	4102	3609	3344	3140	2560	2080	1856	1700	1600	1550	1375	1267	1188	1108	1077	987	841	715	625	534	409	378	361	348	311	297
GCA_000329545.1	ftp://ftp.ncbi.nlm.nih.gov/genomes/all/GCA/000/329/545/GCA_000329545.1_ASM32954v1	unknown	Newbler v. 2.6	PASS	enteritidis	enteritidis	Nitra|Gallinarum|Pullorum|Berta|Enteritidis|Blegdam|Gueuletapee|Naestved|Rostock|Hillingdon	PASS	INFO: Number of cgMLST330 loci found (n=330)	D1	USA:MN	stool	2010-07	clinical	99.54	0.53	4689331	211376	46	0.993548	9726	7996	5534	4102	3609	3344	3140	2560	2080	1856	1700	1600	1550	1375	1267	1188	1108	1077	987	841	715	625	534	409	378	361	348	311	297
GCA_000329565.1	ftp://ftp.ncbi.nlm.nih.gov/genomes/all/GCA/000/329/565/GCA_000329565.1_ASM32956v1	unknown	Newbler v. 2.6	PASS	enteritidis	enteritidis	Nitra|Gallinarum|Pullorum|Berta|Enteritidis|Blegdam|Gueuletapee|Naestved|Rostock|Hillingdon	PASS	INFO: Number of cgMLST330 loci found (n=330)	D1	USA:NV	clinical	2010-07-13	clinical	99.61	0.53	4732682	410607	33	0.993241	9726	7996	5534	4102	3609	3344	3140	2560	2080	1856	1700	1600	1550	1375	1267	1188	1108	1077	987	841	715	625	534	409	378	361	348	311	297
GCA_000329585.1	ftp://ftp.ncbi.nlm.nih.gov/genomes/all/GCA/000/329/585/GCA_000329585.1_ASM32958v1	unknown	Newbler v. 2.6	PASS	enteritidis	enteritidis	Nitra|Gallinarum|Pullorum|Berta|Enteritidis|Blegdam|Gueuletapee|Naestved|Rostock|Hillingdon	PASS	INFO: Number of cgMLST330 loci found (n=330)	D1	USA:WI	clinical	2010-06-25	clinical	99.61	0.53	4726332	252613	40	0.991705	9726	7996	5534	4102	3609	3344	3140	2560	2080	1856	1700	1600	1550	1375	1267	1188	1108	1077	987	841	715	625	534	409	378	361	348	311	297
GCA_000329605.1	ftp://ftp.ncbi.nlm.nih.gov/genomes/all/GCA/000/329/605/GCA_000329605.1_ASM32960v1	unknown	Newbler v. 2.6	PASS	enteritidis	enteritidis	Nitra|Gallinarum|Pullorum|Berta|Enteritidis|Blegdam|Gueuletapee|Naestved|Rostock|Hillingdon	PASS	INFO: Number of cgMLST330 loci found (n=330)	D1	USA:TN	clinical	2010-06-13	clinical	99.61	0.53	4691162	282912	33	0.993241	9726	7996	5534	4102	3609	3344	3140	2560	2080	1856	1700	1600	1550	1375	1267	1188	1108	1077	987	841	715	625	534	409	378	361	348	311	297
GCA_000329625.1	ftp://ftp.ncbi.nlm.nih.gov/genomes/all/GCA/000/329/625/GCA_000329625.1_ASM32962v1	unknown	Newbler v. 2.6	PASS	enteritidis	enteritidis	Nitra|Gallinarum|Pullorum|Berta|Enteritidis|Blegdam|Gueuletapee|Naestved|Rostock|Hillingdon	PASS	INFO: Number of cgMLST330 loci found (n=330)	D1	USA:TN	clinical	2010-06-15	clinical	99.61	0.53	4688135	305907	42	0.991091	9726	7996	5534	4102	3609	3344	3140	2560	2080	1856	1700	1600	1550	1375	1267	1188	1108	1077	987	841	715	625	534	409	378	361	348	311	297
GCA_000329645.1	ftp://ftp.ncbi.nlm.nih.gov/genomes/all/GCA/000/329/645/GCA_000329645.1_ASM32964v1	unknown	Newbler v. 2.6	PASS	enteritidis	enteritidis	Nitra|Gallinarum|Pullorum|Berta|Enteritidis|Blegdam|Gueuletapee|Naestved|Rostock|Hillingdon	PASS	INFO: Number of cgMLST330 loci found (n=330)	D1	USA: IA	bulk bone meal	2010-08-14	environmental	99.61	0.53	4727429	227276	43	0.992627	9726	7996	5534	4102	3609	3344	3140	2560	2080	1856	1700	1600	1550	1375	1267	1188	1108	1077	987	841	715	625	534	409	378	361	348	311	297
GCA_000329665.1	ftp://ftp.ncbi.nlm.nih.gov/genomes/all/GCA/000/329/665/GCA_000329665.1_ASM32966v1	unknown	Newbler v. 2.6	PASS	enteritidis	enteritidis	Nitra|Gallinarum|Pullorum|Berta|Enteritidis|Blegdam|Gueuletapee|Naestved|Rostock|Hillingdon	PASS	INFO: Number of cgMLST330 loci found (n=330)	D1	USA: IA	environmental swab	2010-08-16	environmental	99.36	0.53	4684215	165396	67	0.989247	9726	7996	5534	4102	3609	3344	3140	2560	2080	1856	1700	1600	1550	1375	1267	1188	1108	1077	987	841	715	625	534	409	378	361	348	311	297
GCA_000329685.1	ftp://ftp.ncbi.nlm.nih.gov/genomes/all/GCA/000/329/685/GCA_000329685.1_ASM32968v1	unknown	Newbler v. 2.6	PASS	enteritidis	enteritidis	Nitra|Gallinarum|Pullorum|Berta|Enteritidis|Blegdam|Gueuletapee|Naestved|Rostock|Hillingdon	PASS	INFO: Number of cgMLST330 loci found (n=330)	D1	USA: IA	environmental swab	2010-08-19	environmental	98.91	0.65	4716142	150186	100	0.984639	9726	7996	5534	4102	3609	3344	3140	2560	2080	1856	1700	1600	1550	1375	1267	1188	1108	1077	987	841	715	625	534	409	378	361	348	311	297
GCA_000329705.1	ftp://ftp.ncbi.nlm.nih.gov/genomes/all/GCA/000/329/705/GCA_000329705.1_ASM32970v1	unknown	Newbler v. 2.6	PASS	enteritidis	enteritidis	Nitra|Gallinarum|Pullorum|Berta|Enteritidis|Blegdam|Gueuletapee|Naestved|Rostock|Hillingdon	PASS	INFO: Number of cgMLST330 loci found (n=330)	D1	USA: IA	environmental swab	2010-08-19	environmental	99.61	0.53	4725853	306215	54	0.991091	9726	7996	5534	4102	3609	3344	3140	2560	2080	1856	1700	1600	1550	1375	1267	1188	1108	1077	987	841	715	625	534	409	378	361	348	311	297
GCA_000329725.1	ftp://ftp.ncbi.nlm.nih.gov/genomes/all/GCA/000/329/725/GCA_000329725.1_ASM32972v1	unknown	Newbler v. 2.6	PASS	enteritidis	enteritidis	Nitra|Gallinarum|Pullorum|Berta|Enteritidis|Blegdam|Gueuletapee|Naestved|Rostock|Hillingdon	PASS	INFO: Number of cgMLST330 loci found (n=330)	D1	USA: IA	environmental swab	2010-08-16	environmental	99.47	0.5	4721815	260157	49	0.990169	9725	7995	5534	4102	3609	3344	3140	2560	2080	1856	1700	1600	1550	1375	1267	1188	1108	1077	987	841	715	625	534	409	378	361	348	311	297
GCA_000329745.1	ftp://ftp.ncbi.nlm.nih.gov/genomes/all/GCA/000/329/745/GCA_000329745.1_ASM32974v1	unknown	Newbler v. 2.6	PASS	enteritidis	enteritidis	Nitra|Gallinarum|Pullorum|Berta|Enteritidis|Blegdam|Gueuletapee|Naestved|Rostock|Hillingdon	PASS	INFO: Number of cgMLST330 loci found (n=330)	D1	USA: IA	environmental swab	2010-08-19	environmental	99.61	0.53	4727300	244347	52	0.991705	9726	7996	5534	4102	3609	3344	3140	2560	2080	1856	1700	1600	1550	1375	1267	1188	1108	1077	987	841	715	625	534	409	378	361	348	311	297
GCA_000329765.1	ftp://ftp.ncbi.nlm.nih.gov/genomes/all/GCA/000/329/765/GCA_000329765.1_ASM32976v1	unknown	Newbler v. 2.6	PASS	enteritidis	enteritidis	Nitra|Gallinarum|Pullorum|Berta|Enteritidis|Blegdam|Gueuletapee|Naestved|Rostock|Hillingdon	PASS	INFO: Number of cgMLST330 loci found (n=330)	D1	USA	environmental swab	2010-08-24	environmental	99.59	0.53	4722899	283481	60	0.991398	9725	7995	5534	4102	3609	3344	3140	2560	2080	1856	1700	1600	1550	1375	1267	1188	1108	1077	987	841	715	625	534	409	378	361	348	311	297
GCA_000329785.1	ftp://ftp.ncbi.nlm.nih.gov/genomes/all/GCA/000/329/785/GCA_000329785.1_ASM32978v1	unknown	Newbler v. 2.6	PASS	enteritidis	enteritidis	Nitra|Gallinarum|Pullorum|Berta|Enteritidis|Blegdam|Gueuletapee|Naestved|Rostock|Hillingdon	PASS	INFO: Number of cgMLST330 loci found (n=330)	D1	USA:ME	Poultry Environment	unknown	environmental	99.61	0.53	4689441	152954	56	0.989862	63	35	5534	4102	3609	3344	3140	2560	2080	1856	1700	1600	1550	1375	1267	1188	1108	1077	987	841	715	625	534	409	378	361	348	311	297
GCA_000329805.1	ftp://ftp.ncbi.nlm.nih.gov/genomes/all/GCA/000/329/805/GCA_000329805.1_ASM32980v1	unknown	Newbler v. 2.6	PASS	enteritidis	enteritidis	Nitra|Gallinarum|Pullorum|Berta|Enteritidis|Blegdam|Gueuletapee|Naestved|Rostock|Hillingdon	PASS	INFO: Number of cgMLST330 loci found (n=330)	D1	USA	chicken breast	2004	environmental	99.26	0.53	4693656	264564	38	0.989555	9726	7996	5534	4102	3609	3344	3140	2560	2080	1856	1700	1600	1550	1375	1267	1188	1108	1077	987	841	715	625	534	409	378	361	348	311	297
GCA_000329825.1	ftp://ftp.ncbi.nlm.nih.gov/genomes/all/GCA/000/329/825/GCA_000329825.1_ASM32982v1	unknown	Newbler v. 2.6	PASS	enteritidis	enteritidis	Nitra|Gallinarum|Pullorum|Berta|Enteritidis|Blegdam|Gueuletapee|Naestved|Rostock|Hillingdon	PASS	INFO: Number of cgMLST330 loci found (n=330)	D1	USA	clinical	1956	clinical	99.61	0.53	4693780	227885	44	0.991091	49	26	5534	4102	3609	3344	3140	2560	2080	1856	1700	1600	1550	1375	1267	1188	1108	1077	987	841	715	625	534	409	378	361	348	311	297
GCA_000329845.1	ftp://ftp.ncbi.nlm.nih.gov/genomes/all/GCA/000/329/845/GCA_000329845.1_ASM32984v1	unknown	Newbler v. 2.6	PASS	enteritidis	enteritidis	Nitra|Gallinarum|Pullorum|Berta|Enteritidis|Blegdam|Gueuletapee|Naestved|Rostock|Hillingdon	PASS	INFO: Number of cgMLST330 loci found (n=330)	D1	USA	clinical	1976	clinical	99.13	0.53	4681837	108724	97	0.980338	25	16	13	4102	3609	3344	3140	2560	2080	1856	1700	1600	1550	1375	1267	1188	1108	1077	987	841	715	625	534	409	378	361	348	311	297
GCA_000329865.1	ftp://ftp.ncbi.nlm.nih.gov/genomes/all/GCA/000/329/865/GCA_000329865.1_ASM32986v1	unknown	Newbler v. 2.6	FAIL	enteritidis	enteritidis	Nitra|Gallinarum|Pullorum|Berta|Enteritidis|Blegdam|Gueuletapee|Naestved|Rostock|Hillingdon	WARNING	FAIL: Moderate number of cgMLST330 loci missing (n=28 > 10) | INFO: Number of cgMLST330 loci found (n=302) | WARNING: Only matched 291 cgMLST330 loci. Min threshold for confident serovar prediction from cgMLST is 297.0	D1	USA:IA	chicken breast	2001-08-13	environmental	96.86	3.19	4604516	7054	1016	NA	NA	NA	NA	NA	NA	NA	NA	NA	NA	NA	NA	NA	NA	NA	NA	NA	NA	NA	NA	NA	NA	NA	NA	NA	NA	NA	NA	NA	NA
GCA_000329885.1	ftp://ftp.ncbi.nlm.nih.gov/genomes/all/GCA/000/329/885/GCA_000329885.1_ASM32988v1	unknown	Newbler v. 2.6	PASS	enteritidis	enteritidis	Nitra|Gallinarum|Pullorum|Berta|Enteritidis|Blegdam|Gueuletapee|Naestved|Rostock|Hillingdon	PASS	INFO: Number of cgMLST330 loci found (n=330)	D1	USA	unknown	1981	environmental	99.61	0.53	4682197	287078	55	0.992627	9725	7995	5534	4102	3609	3344	3140	2560	2080	1856	1700	1600	1550	1375	1267	1188	1108	1077	987	841	715	625	534	409	378	361	348	311	297
GCA_000329905.1	ftp://ftp.ncbi.nlm.nih.gov/genomes/all/GCA/000/329/905/GCA_000329905.1_ASM32990v1	unknown	Newbler v. 2.6	PASS	enteritidis	enteritidis	Nitra|Gallinarum|Pullorum|Berta|Enteritidis|Blegdam|Gueuletapee|Naestved|Rostock|Hillingdon	PASS	INFO: Number of cgMLST330 loci found (n=330)	D1	USA:NC	unknown	unknown	environmental	99.61	0.53	4718130	281350	57	0.991398	9726	7996	5534	4102	3609	3344	3140	2560	2080	1856	1700	1600	1550	1375	1267	1188	1108	1077	987	841	715	625	534	409	378	361	348	311	297
GCA_000329925.1	ftp://ftp.ncbi.nlm.nih.gov/genomes/all/GCA/000/329/925/GCA_000329925.1_ASM32992v1	unknown	Newbler v. 2.6	PASS	enteritidis	enteritidis	Nitra|Gallinarum|Pullorum|Berta|Enteritidis|Blegdam|Gueuletapee|Naestved|Rostock|Hillingdon	PASS	INFO: Number of cgMLST330 loci found (n=330)	D1	USA:NC	unknown	unknown	environmental	99.61	0.7	4688593	172285	47	0.990783	9726	7996	5534	4102	3609	3344	3140	2560	2080	1856	1700	1600	1550	1375	1267	1188	1108	1077	987	841	715	625	534	409	378	361	348	311	297
GCA_000329945.1	ftp://ftp.ncbi.nlm.nih.gov/genomes/all/GCA/000/329/945/GCA_000329945.1_ASM32994v1	unknown	Newbler v. 2.6	PASS	enteritidis	enteritidis	Nitra|Gallinarum|Pullorum|Berta|Enteritidis|Blegdam|Gueuletapee|Naestved|Rostock|Hillingdon	PASS	INFO: Number of cgMLST330 loci found (n=330)	D1	USA	clinical	1969	clinical	99.61	0.53	4689478	180066	58	0.988633	9725	7995	5534	4102	3609	3344	3140	2560	2080	1856	1700	1600	1550	1375	1267	1188	1108	1077	987	841	715	625	534	409	378	361	348	311	297
GCA_000329965.1	ftp://ftp.ncbi.nlm.nih.gov/genomes/all/GCA/000/329/965/GCA_000329965.1_ASM32996v1	unknown	Newbler v. 2.6	PASS	enteritidis	enteritidis	Nitra|Gallinarum|Pullorum|Berta|Enteritidis|Blegdam|Gueuletapee|Naestved|Rostock|Hillingdon	PASS	INFO: Number of cgMLST330 loci found (n=330)	D1	USA: IA	eggs, fresh shelled	2010-10-18	environmental	99.61	0.58	4721815	406120	69	0.987404	9726	7996	5534	4102	3609	3344	3140	2560	2080	1856	1700	1600	1550	1375	1267	1188	1108	1077	987	841	715	625	534	409	378	361	348	311	297
GCA_000329985.1	ftp://ftp.ncbi.nlm.nih.gov/genomes/all/GCA/000/329/985/GCA_000329985.1_ASM32998v1	unknown	Newbler v. 2.6	PASS	enteritidis	enteritidis	Nitra|Gallinarum|Pullorum|Berta|Enteritidis|Blegdam|Gueuletapee|Naestved|Rostock|Hillingdon	PASS	INFO: Number of cgMLST330 loci found (n=330)	D1	USA:IA	clinical	2001-07-26	clinical	99.43	0.73	4686333	156061	85	0.98341	9689	7976	5523	4097	3604	3341	3139	2560	2080	1856	1700	1600	1550	1375	1267	1188	1108	1077	987	841	715	625	534	409	378	361	348	311	297
GCA_000330005.1	ftp://ftp.ncbi.nlm.nih.gov/genomes/all/GCA/000/330/005/GCA_000330005.1_ASM33000v1	unknown	Newbler v. 2.6	PASS	enteritidis	enteritidis	Nitra|Gallinarum|Pullorum|Berta|Enteritidis|Blegdam|Gueuletapee|Naestved|Rostock|Hillingdon	PASS	INFO: Number of cgMLST330 loci found (n=330)	D1	China:Jilin	chicken	unknown	clinical	99.61	0.75	4683503	181298	58	0.984639	9682	7976	5523	4097	3604	3341	3139	2560	2080	1856	1700	1600	1550	1375	1267	1188	1108	1077	987	841	715	625	534	409	378	361	348	311	297
GCA_000330025.1	ftp://ftp.ncbi.nlm.nih.gov/genomes/all/GCA/000/330/025/GCA_000330025.1_ASM33002v1	unknown	Newbler v. 2.6	FAIL	enteritidis	enteritidis	Nitra|Gallinarum|Pullorum|Berta|Enteritidis|Blegdam|Gueuletapee|Naestved|Rostock|Hillingdon	WARNING	INFO: Number of cgMLST330 loci found (n=328) | WARNING: Only matched 288 cgMLST330 loci. Min threshold for confident serovar prediction from cgMLST is 297.0	D1	USA:IA	clinical	2001-09-13	clinical	96.75	1.59	4626078	30444	286	NA	NA	NA	NA	NA	NA	NA	NA	NA	NA	NA	NA	NA	NA	NA	NA	NA	NA	NA	NA	NA	NA	NA	NA	NA	NA	NA	NA	NA	NA
GCA_000330045.1	ftp://ftp.ncbi.nlm.nih.gov/genomes/all/GCA/000/330/045/GCA_000330045.1_ASM33004v1	unknown	Newbler v. 2.6	PASS	enteritidis	enteritidis	Nitra|Gallinarum|Pullorum|Berta|Enteritidis|Blegdam|Gueuletapee|Naestved|Rostock|Hillingdon	PASS	INFO: Number of cgMLST330 loci found (n=330)	D1	USA: OH	environmental swab	2010-09-27	environmental	99.54	0.53	4705102	130434	106	0.974501	10	4	4	4102	3609	3344	3140	2560	2080	1856	1700	1600	1550	1375	1267	1188	1108	1077	987	841	715	625	534	409	378	361	348	311	297
GCA_000330065.1	ftp://ftp.ncbi.nlm.nih.gov/genomes/all/GCA/000/330/065/GCA_000330065.1_ASM33006v1	unknown	Newbler v. 2.6	PASS	enteritidis	enteritidis	Nitra|Gallinarum|Pullorum|Berta|Enteritidis|Blegdam|Gueuletapee|Naestved|Rostock|Hillingdon	PASS	INFO: Number of cgMLST330 loci found (n=328)	D1	USA: OH	environmental swab	2010-09-27	environmental	99.5	0.87	4698881	122924	115	0.972657	12	6	6	4102	3609	3344	3140	2560	2080	1856	1700	1600	1550	1375	1267	1188	1108	1077	987	841	715	625	534	409	378	361	348	311	297
GCA_000330085.1	ftp://ftp.ncbi.nlm.nih.gov/genomes/all/GCA/000/330/085/GCA_000330085.1_ASM33008v1	unknown	Newbler v. 2.6	PASS	enteritidis	enteritidis	Nitra|Gallinarum|Pullorum|Berta|Enteritidis|Blegdam|Gueuletapee|Naestved|Rostock|Hillingdon	PASS	INFO: Number of cgMLST330 loci found (n=330)	D1	USA: OH	environmental swab	2010-09-23	environmental	99.61	0.53	4714161	280134	69	0.988018	9726	7996	5534	4102	3609	3344	3140	2560	2080	1856	1700	1600	1550	1375	1267	1188	1108	1077	987	841	715	625	534	409	378	361	348	311	297
GCA_000330105.1	ftp://ftp.ncbi.nlm.nih.gov/genomes/all/GCA/000/330/105/GCA_000330105.1_ASM33010v1	unknown	Newbler v. 2.6	PASS	enteritidis	enteritidis	Nitra|Gallinarum|Pullorum|Berta|Enteritidis|Blegdam|Gueuletapee|Naestved|Rostock|Hillingdon	PASS	INFO: Number of cgMLST330 loci found (n=330)	D1	USA: OH	environmental swab	2010-09-23	environmental	99.19	0.71	4713649	242162	77	0.987097	7	7996	5534	4102	3609	3344	3140	2560	2080	1856	1700	1600	1550	1375	1267	1188	1108	1077	987	841	715	625	534	409	378	361	348	311	297
GCA_000330125.1	ftp://ftp.ncbi.nlm.nih.gov/genomes/all/GCA/000/330/125/GCA_000330125.1_ASM33012v1	unknown	Newbler v. 2.6	PASS	enteritidis	enteritidis	Nitra|Gallinarum|Pullorum|Berta|Enteritidis|Blegdam|Gueuletapee|Naestved|Rostock|Hillingdon	PASS	INFO: Number of cgMLST330 loci found (n=330)	D1	USA: OH	environmental swab	2010-10-18	environmental	99.55	0.73	4665913	140786	90	0.975115	17	11	9	4102	3609	3344	3140	2560	2080	1856	1700	1600	1550	1375	1267	1188	1108	1077	987	841	715	625	534	409	378	361	348	311	297
GCA_000330145.1	ftp://ftp.ncbi.nlm.nih.gov/genomes/all/GCA/000/330/145/GCA_000330145.1_ASM33014v1	unknown	Newbler v. 2.6	PASS	enteritidis	enteritidis	Nitra|Gallinarum|Pullorum|Berta|Enteritidis|Blegdam|Gueuletapee|Naestved|Rostock|Hillingdon	PASS	INFO: Number of cgMLST330 loci found (n=329)	D1	USA: OH	environmental swab	2010-09-24	environmental	99.57	0.62	4705270	122708	111	0.97573	15	9	8	4102	3609	3344	3140	2560	2080	1856	1700	1600	1550	1375	1267	1188	1108	1077	987	841	715	625	534	409	378	361	348	311	297
GCA_000330165.1	ftp://ftp.ncbi.nlm.nih.gov/genomes/all/GCA/000/330/165/GCA_000330165.1_ASM33016v1	unknown	Newbler v. 2.6	PASS	enteritidis	enteritidis	Nitra|Gallinarum|Pullorum|Berta|Enteritidis|Blegdam|Gueuletapee|Naestved|Rostock|Hillingdon	PASS	INFO: Number of cgMLST330 loci found (n=328)	D1	USA: OH	environmental swab	2010-09-27	environmental	99.35	1.53	4670256	72032	151	0.971121	20	13	10	4102	3609	3344	3140	2560	2080	1856	1700	1600	1550	1375	1267	1188	1108	1077	987	841	715	625	534	409	378	361	348	311	297
GCA_000330185.1	ftp://ftp.ncbi.nlm.nih.gov/genomes/all/GCA/000/330/185/GCA_000330185.1_ASM33018v1	unknown	Newbler v. 2.6	PASS	enteritidis	enteritidis	Nitra|Gallinarum|Pullorum|Berta|Enteritidis|Blegdam|Gueuletapee|Naestved|Rostock|Hillingdon	PASS	INFO: Number of cgMLST330 loci found (n=330)	D1	USA: OH	environmental swab	2010-09-27	environmental	99.61	0.56	4742243	169916	112	0.986482	9726	7996	5534	4102	3609	3344	3140	2560	2080	1856	1700	1600	1550	1375	1267	1188	1108	1077	987	841	715	625	534	409	378	361	348	311	297
GCA_000330205.1	ftp://ftp.ncbi.nlm.nih.gov/genomes/all/GCA/000/330/205/GCA_000330205.1_ASM33020v1	unknown	Newbler v. 2.6	PASS	enteritidis	enteritidis	Nitra|Gallinarum|Pullorum|Berta|Enteritidis|Blegdam|Gueuletapee|Naestved|Rostock|Hillingdon	PASS	INFO: Number of cgMLST330 loci found (n=330)	D1	USA: OH	environmental swab	2010-09-27	environmental	99.19	0.6	4715161	180012	84	0.985868	18	7996	5534	4102	3609	3344	3140	2560	2080	1856	1700	1600	1550	1375	1267	1188	1108	1077	987	841	715	625	534	409	378	361	348	311	297
GCA_000330225.1	ftp://ftp.ncbi.nlm.nih.gov/genomes/all/GCA/000/330/225/GCA_000330225.1_ASM33022v1	unknown	Newbler v. 2.6	PASS	enteritidis	enteritidis	Nitra|Gallinarum|Pullorum|Berta|Enteritidis|Blegdam|Gueuletapee|Naestved|Rostock|Hillingdon	PASS	INFO: Number of cgMLST330 loci found (n=329)	D1	USA: OH	environmental swab	2010-09-27	environmental	98.99	0.62	4662201	99696	127	0.953917	13	7	7	2	2	2	2	1	2080	1856	1700	1600	1550	1375	1267	1188	1108	1077	987	841	715	625	534	409	378	361	348	311	297
GCA_000330245.1	ftp://ftp.ncbi.nlm.nih.gov/genomes/all/GCA/000/330/245/GCA_000330245.1_ASM33024v1	unknown	Newbler v. 2.6	PASS	enteritidis	enteritidis	Nitra|Gallinarum|Pullorum|Berta|Enteritidis|Blegdam|Gueuletapee|Naestved|Rostock|Hillingdon	PASS	INFO: Number of cgMLST330 loci found (n=330)	D1	USA: OH	environmental swab	2010-10-05	environmental	99.61	0.53	4716899	229149	66	0.983717	16	10	5534	4102	3609	3344	3140	2560	2080	1856	1700	1600	1550	1375	1267	1188	1108	1077	987	841	715	625	534	409	378	361	348	311	297
GCA_000330265.1	ftp://ftp.ncbi.nlm.nih.gov/genomes/all/GCA/000/330/265/GCA_000330265.1_ASM33026v1	unknown	Newbler v. 2.6	PASS	enteritidis	enteritidis	Nitra|Gallinarum|Pullorum|Berta|Enteritidis|Blegdam|Gueuletapee|Naestved|Rostock|Hillingdon	PASS	INFO: Number of cgMLST330 loci found (n=330)	D1	USA: OH	environmental swab	2010-10-05	environmental	99.38	0.6	4707304	166858	90	0.981567	19	12	5534	4102	3609	3344	3140	2560	2080	1856	1700	1600	1550	1375	1267	1188	1108	1077	987	841	715	625	534	409	378	361	348	311	297
GCA_000330285.1	ftp://ftp.ncbi.nlm.nih.gov/genomes/all/GCA/000/330/285/GCA_000330285.1_ASM33028v1	unknown	Newbler v. 2.6	FAIL	enteritidis	enteritidis	Nitra|Gallinarum|Pullorum|Berta|Enteritidis|Blegdam|Gueuletapee|Naestved|Rostock|Hillingdon	PASS	INFO: Number of cgMLST330 loci found (n=324)	D1	USA: OH	environmental swab	2010-10-05	environmental	98.51	1.22	4709958	37840	246	NA	NA	NA	NA	NA	NA	NA	NA	NA	NA	NA	NA	NA	NA	NA	NA	NA	NA	NA	NA	NA	NA	NA	NA	NA	NA	NA	NA	NA	NA
GCA_000330305.1	ftp://ftp.ncbi.nlm.nih.gov/genomes/all/GCA/000/330/305/GCA_000330305.1_ASM33030v1	unknown	Newbler v. 2.6	PASS	enteritidis	enteritidis	Nitra|Gallinarum|Pullorum|Berta|Enteritidis|Blegdam|Gueuletapee|Naestved|Rostock|Hillingdon	PASS	INFO: Number of cgMLST330 loci found (n=330)	D1	USA: OH	environmental swab	2010-10-19	environmental	99.61	0.57	4729563	153076	64	0.982181	14	8	5534	4102	3609	3344	3140	2560	2080	1856	1700	1600	1550	1375	1267	1188	1108	1077	987	841	715	625	534	409	378	361	348	311	297
GCA_000330325.1	ftp://ftp.ncbi.nlm.nih.gov/genomes/all/GCA/000/330/325/GCA_000330325.1_ASM33032v1	unknown	Newbler v. 2.6	FAIL	enteritidis	enteritidis	Nitra|Gallinarum|Pullorum|Berta|Enteritidis|Blegdam|Gueuletapee|Naestved|Rostock|Hillingdon	PASS	INFO: Number of cgMLST330 loci found (n=327)	D1	USA: OH	environmental swab	2010-09-23	environmental	98.5	0.78	4719579	65273	159	0.945622	NA	NA	NA	NA	NA	NA	NA	NA	NA	NA	NA	NA	NA	NA	NA	NA	NA	NA	NA	NA	NA	NA	NA	NA	NA	NA	NA	NA	NA
GCA_000330345.1	ftp://ftp.ncbi.nlm.nih.gov/genomes/all/GCA/000/330/345/GCA_000330345.1_ASM33034v1	unknown	Newbler v. 2.6	PASS	enteritidis	enteritidis	Nitra|Gallinarum|Pullorum|Berta|Enteritidis|Blegdam|Gueuletapee|Naestved|Rostock|Hillingdon	PASS	INFO: Number of cgMLST330 loci found (n=330)	D1	USA: OH	environmental swab	2010-09-23	environmental	99.52	0.67	4690336	130905	76	0.974501	8	2	2	4102	3609	3344	3140	2560	2080	1856	1700	1600	1550	1375	1267	1188	1108	1077	987	841	715	625	534	409	378	361	348	311	297
GCA_000330365.1	ftp://ftp.ncbi.nlm.nih.gov/genomes/all/GCA/000/330/365/GCA_000330365.1_ASM33036v1	unknown	Newbler v. 2.6	PASS	enteritidis	enteritidis	Nitra|Gallinarum|Pullorum|Berta|Enteritidis|Blegdam|Gueuletapee|Naestved|Rostock|Hillingdon	PASS	INFO: Number of cgMLST330 loci found (n=329)	D1	USA: OH	environmental swab	2010-09-27	environmental	99.38	0.77	4744289	94585	120	0.972657	11	5	5	4102	3609	3344	3140	2560	2080	1856	1700	1600	1550	1375	1267	1188	1108	1077	987	841	715	625	534	409	378	361	348	311	297
GCA_000330385.1	ftp://ftp.ncbi.nlm.nih.gov/genomes/all/GCA/000/330/385/GCA_000330385.1_ASM33038v1	unknown	Newbler v. 2.6	PASS	enteritidis	enteritidis	Nitra|Gallinarum|Pullorum|Berta|Enteritidis|Blegdam|Gueuletapee|Naestved|Rostock|Hillingdon	PASS	INFO: Number of cgMLST330 loci found (n=327)	D1	USA: OH	environmental swab	2010-09-27	environmental	99.02	0.87	4720748	75408	119	0.952688	9	3	3	1	1	1	1	2560	2080	1856	1700	1600	1550	1375	1267	1188	1108	1077	987	841	715	625	534	409	378	361	348	311	297
GCA_000330405.1	ftp://ftp.ncbi.nlm.nih.gov/genomes/all/GCA/000/330/405/GCA_000330405.1_ASM33040v1	unknown	Newbler v. 2.6	FAIL	enteritidis	enteritidis	Nitra|Gallinarum|Pullorum|Berta|Enteritidis|Blegdam|Gueuletapee|Naestved|Rostock|Hillingdon	WARNING	FAIL: Moderate number of cgMLST330 loci missing (n=18 > 10) | INFO: Number of cgMLST330 loci found (n=312)	D1	USA:MD	clinical	unknown	clinical	97.59	1.28	4662831	15766	555	NA	NA	NA	NA	NA	NA	NA	NA	NA	NA	NA	NA	NA	NA	NA	NA	NA	NA	NA	NA	NA	NA	NA	NA	NA	NA	NA	NA	NA	NA
GCA_000330425.1	ftp://ftp.ncbi.nlm.nih.gov/genomes/all/GCA/000/330/425/GCA_000330425.1_ASM33042v1	unknown	Newbler v. 2.6	PASS	enteritidis	enteritidis	Nitra|Gallinarum|Pullorum|Berta|Enteritidis|Blegdam|Gueuletapee|Naestved|Rostock|Hillingdon	PASS	INFO: Number of cgMLST330 loci found (n=329)	D1	USA:MD	chicken breast	unknown	environmental	99.23	0.63	4722710	99030	93	0.971121	40	23	16	4	3609	3344	3140	2560	2080	1856	1700	1600	1550	1375	1267	1188	1108	1077	987	841	715	625	534	409	378	361	348	311	297
GCA_000330445.1	ftp://ftp.ncbi.nlm.nih.gov/genomes/all/GCA/000/330/445/GCA_000330445.1_ASM33044v1	unknown	Newbler v. 2.6	FAIL	enteritidis	enteritidis	Nitra|Gallinarum|Pullorum|Berta|Enteritidis|Blegdam|Gueuletapee|Naestved|Rostock|Hillingdon	PASS	INFO: Number of cgMLST330 loci found (n=326)	D1	Brazil	unknown	unknown	environmental	98.45	1.3	4669720	38060	230	NA	NA	NA	NA	NA	NA	NA	NA	NA	NA	NA	NA	NA	NA	NA	NA	NA	NA	NA	NA	NA	NA	NA	NA	NA	NA	NA	NA	NA	NA
GCA_000330465.1	ftp://ftp.ncbi.nlm.nih.gov/genomes/all/GCA/000/330/465/GCA_000330465.1_ASM33046v1	unknown	Newbler v. 2.6	PASS	enteritidis	enteritidis	Nitra|Gallinarum|Pullorum|Berta|Enteritidis|Blegdam|Gueuletapee|Naestved|Rostock|Hillingdon	PASS	INFO: Number of cgMLST330 loci found (n=330)	D1	USA:NM	clinical	1980	clinical	98.84	0.59	4693052	134700	103	0.979724	29	18	14	4102	3609	3344	3140	2560	2080	1856	1700	1600	1550	1375	1267	1188	1108	1077	987	841	715	625	534	409	378	361	348	311	297
GCA_000330485.2	ftp://ftp.ncbi.nlm.nih.gov/genomes/all/GCA/000/330/485/GCA_000330485.2_ASM33048v2	unknown	SMRT Portal HGAP v. 2.3	PASS	pullorum	gallinarum	Nitra|Gallinarum|Pullorum|Berta|Enteritidis|Blegdam|Gueuletapee|Naestved|Rostock|Hillingdon	PASS	INFO: Number of cgMLST330 loci found (n=330)	D1	Unknown:Unknown	clinical	unknown	clinical	99.16	0.32	4781492	4694842	2	0.963441	9758	8022	5552	4118	3621	3352	3147	24	16	13	9	7	6	4	3	2	1	1	1	1	715	625	534	409	378	361	348	311	297
GCA_000330525.1	ftp://ftp.ncbi.nlm.nih.gov/genomes/all/GCA/000/330/525/GCA_000330525.1_ASM33052v1	unknown	Newbler v. 2.6	FAIL	enteritidis	enteritidis	Nitra|Gallinarum|Pullorum|Berta|Enteritidis|Blegdam|Gueuletapee|Naestved|Rostock|Hillingdon	FAIL	FAIL: Large number of cgMLST330 loci missing (n=33 > 30) | INFO: Number of cgMLST330 loci found (n=297) | WARNING: Only matched 283 cgMLST330 loci. Min threshold for confident serovar prediction from cgMLST is 297.0	D1	USA:PA	unknown	unknown	environmental	97.56	5.16	4611970	6615	1089	NA	NA	NA	NA	NA	NA	NA	NA	NA	NA	NA	NA	NA	NA	NA	NA	NA	NA	NA	NA	NA	NA	NA	NA	NA	NA	NA	NA	NA	NA
GCA_000330545.1	ftp://ftp.ncbi.nlm.nih.gov/genomes/all/GCA/000/330/545/GCA_000330545.1_ASM33054v1	unknown	Newbler v. 2.6	FAIL	enteritidis	enteritidis	Nitra|Gallinarum|Pullorum|Berta|Enteritidis|Blegdam|Gueuletapee|Naestved|Rostock|Hillingdon	FAIL	FAIL: Large number of cgMLST330 loci missing (n=36 > 30) | INFO: Number of cgMLST330 loci found (n=294) | WARNING: Only matched 272 cgMLST330 loci. Min threshold for confident serovar prediction from cgMLST is 297.0	D1	USA:TX	clinical	1950	clinical	96.91	2.97	4581983	6158	1131	NA	NA	NA	NA	NA	NA	NA	NA	NA	NA	NA	NA	NA	NA	NA	NA	NA	NA	NA	NA	NA	NA	NA	NA	NA	NA	NA	NA	NA	NA
GCA_000330565.1	ftp://ftp.ncbi.nlm.nih.gov/genomes/all/GCA/000/330/565/GCA_000330565.1_ASM33056v1	unknown	Newbler v. 2.6	PASS	enteritidis	enteritidis	Nitra|Gallinarum|Pullorum|Berta|Enteritidis|Blegdam|Gueuletapee|Naestved|Rostock|Hillingdon	PASS	INFO: Number of cgMLST330 loci found (n=330)	D1	USA:MA	clinical	1962	clinical	99.61	0.53	4692650	212582	53	0.988326	50	27	5534	4102	3609	3344	3140	2560	2080	1856	1700	1600	1550	1375	1267	1188	1108	1077	987	841	715	625	534	409	378	361	348	311	297
GCA_000330585.1	ftp://ftp.ncbi.nlm.nih.gov/genomes/all/GCA/000/330/585/GCA_000330585.1_ASM33058v1	unknown	Newbler v. 2.6	PASS	enteritidis	enteritidis	Nitra|Gallinarum|Pullorum|Berta|Enteritidis|Blegdam|Gueuletapee|Naestved|Rostock|Hillingdon	PASS	INFO: Number of cgMLST330 loci found (n=330)	D1	USA:CA	clinical	1953	clinical	98.89	0.53	4654972	229744	49	0.980952	9722	7993	5534	4102	3609	3344	3140	2560	2080	1856	1700	1600	1550	1375	1267	1188	1108	1077	987	841	715	625	534	409	378	361	348	311	297
GCA_000330625.1	ftp://ftp.ncbi.nlm.nih.gov/genomes/all/GCA/000/330/625/GCA_000330625.1_ASM33062v1	unknown	Celera Assembler v. 7.0	PASS	agona	agona	Derby|Agona|Essen|Budapest	PASS	INFO: Number of cgMLST330 loci found (n=330)	B	China: Shanghai	feces	2010-10	clinical	99.53	0.57	4888713	184703	61	0.989247	7851	6498	4493	3331	2925	2700	2539	2065	1668	1482	1354	1267	1226	1082	999	942	881	857	791	669	571	510	430	314	286	271	258	226	214
GCA_000330645.1	ftp://ftp.ncbi.nlm.nih.gov/genomes/all/GCA/000/330/645/GCA_000330645.1_ASM33064v1	unknown	Celera Assembler v. 7.0	PASS	agona	agona	Derby|Agona|Essen|Budapest	PASS	INFO: Number of cgMLST330 loci found (n=330)	B	China: Shanghai	clinical	2010-02	clinical	99.65	0.63	4811275	197357	66	0.992012	7839	6485	4493	3331	2925	2700	2539	2065	1668	1482	1354	1267	1226	1082	999	942	881	857	791	669	571	510	430	314	286	271	258	226	214
GCA_000330665.1	ftp://ftp.ncbi.nlm.nih.gov/genomes/all/GCA/000/330/665/GCA_000330665.1_ASM33066v1	unknown	Celera Assembler v. 7.0	PASS	agona	agona	Derby|Agona|Essen|Budapest	PASS	INFO: Number of cgMLST330 loci found (n=330)	B	China: Shanghai	clinical	2011-09	clinical	98.42	3.36	4855943	90606	77	0.95023	9759	8023	5553	4119	3622	3353	3148	2565	2082	1482	1354	1267	1226	1082	999	942	881	857	791	669	571	510	430	314	286	271	258	226	214
GCA_000335835.1	ftp://ftp.ncbi.nlm.nih.gov/genomes/all/GCA/000/335/835/GCA_000335835.1_ASM33583v1	unknown	Newbler v. 2.3	PASS	rissen	rissen	Rissen	PASS	INFO: Number of cgMLST330 loci found (n=330)	F	Unknown:Unknown	unknown	unknown	environmental	99.51	1.39	4889826	117616	80	0.988326	9760	8024	5554	3217	2822	2602	2447	1984	1593	1413	1286	1200	1160	1018	937	881	823	800	736	615	519	459	381	268	240	225	212	182	170
GCA_000335855.1	ftp://ftp.ncbi.nlm.nih.gov/genomes/all/GCA/000/335/855/GCA_000335855.1_ASM33585v1	unknown	Newbler v. 2.6	PASS	enteritidis	enteritidis	Nitra|Gallinarum|Pullorum|Berta|Enteritidis|Blegdam|Gueuletapee|Naestved|Rostock|Hillingdon	PASS	INFO: Number of cgMLST330 loci found (n=326)	D1	USA:ME	Chicken Ovary	unknown	clinical	99.56	0.91	4685081	50120	152	0.96467	47	25	17	5	3609	3344	3140	2560	2080	1856	1700	1600	1550	1375	1267	1188	1108	1077	987	841	715	625	534	409	378	361	348	311	297
GCA_000335875.2	ftp://ftp.ncbi.nlm.nih.gov/genomes/all/GCA/000/335/875/GCA_000335875.2_ASM33587v2	unknown	SMRT Portal HGAP v. 2.1.1	PASS	enteritidis	enteritidis	Nitra|Gallinarum|Pullorum|Berta|Enteritidis|Blegdam|Gueuletapee|Naestved|Rostock|Hillingdon	PASS	INFO: Number of cgMLST330 loci found (n=330)	D1	Mexico	Poultry	unknown	environmental	99.61	0.55	4745329	4685993	2	0.992627	9692	7976	5523	4097	3604	3341	3139	2560	2080	1856	1700	1600	1550	1375	1267	1188	1108	1077	987	841	715	625	534	409	378	361	348	311	297
GCA_000335895.1	ftp://ftp.ncbi.nlm.nih.gov/genomes/all/GCA/000/335/895/GCA_000335895.1_ASM33589v1	unknown	Newbler v. 2.6	PASS	enteritidis	enteritidis	Nitra|Gallinarum|Pullorum|Berta|Enteritidis|Blegdam|Gueuletapee|Naestved|Rostock|Hillingdon	PASS	INFO: Number of cgMLST330 loci found (n=330)	D1	Unknown:Unknown	chicken	unknown	clinical	99.55	0.92	4723223	223923	55	0.98679	42	7995	5534	4102	3609	3344	3140	2560	2080	1856	1700	1600	1550	1375	1267	1188	1108	1077	987	841	715	625	534	409	378	361	348	311	297
GCA_000335915.1	ftp://ftp.ncbi.nlm.nih.gov/genomes/all/GCA/000/335/915/GCA_000335915.1_ASM33591v1	unknown	Newbler v. 2.3	PASS	4,[5],12:i:-	typhimurium	Typhimurium|Lagos	PASS	INFO: Number of cgMLST330 loci found (n=330)	B	Unknown:Unknown	unknown	unknown	environmental	99.61	0.41	4898516	217200	65	0.993241	1978	1637	1096	789	694	632	590	479	360	299	249	218	208	165	142	132	112	108	93	70	52	49	42	34	378	361	348	311	297
GCA_000335935.1	ftp://ftp.ncbi.nlm.nih.gov/genomes/all/GCA/000/335/935/GCA_000335935.1_ASM33593v1	unknown	Newbler v. 2.3	PASS	4,[5],12:i:-	typhimurium	Typhimurium|Lagos	PASS	INFO: Number of cgMLST330 loci found (n=330)	B	Unknown:Unknown	unknown	unknown	environmental	99.67	0.78	4926449	172146	67	0.991705	2694	2191	1418	980	838	757	701	563	418	341	280	242	226	173	149	136	114	108	93	70	52	49	42	34	378	361	348	311	297
GCA_000335955.1	ftp://ftp.ncbi.nlm.nih.gov/genomes/all/GCA/000/335/955/GCA_000335955.1_ASM33595v1	unknown	Newbler v. 2.3	PASS	javiana	javiana	Koessen|Mendoza|Houston|Panama|Victoria|Itami|Javiana|India	PASS	INFO: Number of cgMLST330 loci found (n=330)	D1	Unknown:Unknown	unknown	unknown	environmental	99.54	0.56	4545081	207238	44	0.972043	5590	4666	3247	2369	2057	1876	1757	1377	1044	891	773	709	679	567	500	459	420	402	354	276	219	202	181	123	103	94	83	63	53
GCA_000335975.1	ftp://ftp.ncbi.nlm.nih.gov/genomes/all/GCA/000/335/975/GCA_000335975.1_ASM33597v1	unknown	Newbler v. 2.3	PASS	montevideo	-:-:-	-:-:-	FAIL	FAIL: Wzx/Wzy genes missing. Cannot determine O-antigen group/serogroup. Cannot accurately predict serovar from antigen genes. | INFO: Number of cgMLST330 loci found (n=330) | WARNING: H1 antigen gene (fliC) missing. Cannot determine H1 antigen. Cannot accurately predict serovar from antigen genes.	-	USA	pistachio	2009-03	environmental	99.39	0.44	4321343	76816	116	0.966513	4177	3402	2292	1655	1428	1309	1221	960	727	608	527	479	461	385	345	321	292	278	250	205	165	158	140	113	99	92	81	63	53
GCA_000335995.2	ftp://ftp.ncbi.nlm.nih.gov/genomes/all/GCA/000/335/995/GCA_000335995.2_ASM33599v2	unknown	HGAP v. v.3.0	PASS	gallinarum	gallinarum	Nitra|Gallinarum|Pullorum|Berta|Enteritidis|Blegdam|Gueuletapee|Naestved|Rostock|Hillingdon	PASS	INFO: Number of cgMLST330 loci found (n=330)	D1	Unknown:Unknown	unknown	unknown	environmental	98.32	0.41	4609911	4609911	1	0.950845	9761	8025	5555	4120	3623	3354	3149	33	23	18	12	10	9	7	6	5	4	4	2	2	715	625	534	409	378	361	348	311	297
GCA_000336015.1	ftp://ftp.ncbi.nlm.nih.gov/genomes/all/GCA/000/336/015/GCA_000336015.1_ASM33601v1	unknown	Newbler v. 2.6	PASS	dublin	dublin	Kiel|Dublin	PASS	INFO: Number of cgMLST330 loci found (n=330)	D1	Unknown:Unknown	unknown	unknown	environmental	99.3	0.68	4870457	223469	47	0.97788	9538	7849	5439	4035	3555	3297	3097	2528	2055	1831	1680	1582	1532	1360	1257	1182	1102	1071	984	838	715	625	534	409	378	361	348	311	297
GCA_000336035.1	ftp://ftp.ncbi.nlm.nih.gov/genomes/all/GCA/000/336/035/GCA_000336035.1_ASM33603v1	unknown	Newbler v. 2.6	PASS	dublin	dublin	Kiel|Dublin	PASS	INFO: Number of cgMLST330 loci found (n=330)	D1	Unknown:Unknown	unknown	unknown	environmental	99.32	0.5	4863757	103585	82	0.973579	9526	7838	5429	4027	3549	3292	3092	2523	2052	1830	1680	1582	1532	1360	1257	1182	1102	1071	984	838	715	625	534	409	378	361	348	311	297
GCA_000336055.1	ftp://ftp.ncbi.nlm.nih.gov/genomes/all/GCA/000/336/055/GCA_000336055.1_ASM33605v1	unknown	Newbler v. 2.6	PASS	enteritidis	enteritidis	Nitra|Gallinarum|Pullorum|Berta|Enteritidis|Blegdam|Gueuletapee|Naestved|Rostock|Hillingdon	PASS	INFO: Number of cgMLST330 loci found (n=329)	D1	Unknown:Unknown	chicken	unknown	environmental	99.57	0.64	4685950	62101	134	0.968356	72	41	21	4102	3609	3344	3140	2560	2080	1856	1700	1600	1550	1375	1267	1188	1108	1077	987	841	715	625	534	409	378	361	348	311	297
GCA_000336075.1	ftp://ftp.ncbi.nlm.nih.gov/genomes/all/GCA/000/336/075/GCA_000336075.1_ASM33607v1	unknown	Newbler v. 2.6	FAIL	enteritidis	enteritidis	Nitra|Gallinarum|Pullorum|Berta|Enteritidis|Blegdam|Gueuletapee|Naestved|Rostock|Hillingdon	PASS	INFO: Number of cgMLST330 loci found (n=325)	D1	USA:TN	chicken breast	unknown	environmental	99.15	0.93	4697146	37370	234	NA	NA	NA	NA	NA	NA	NA	NA	NA	NA	NA	NA	NA	NA	NA	NA	NA	NA	NA	NA	NA	NA	NA	NA	NA	NA	NA	NA	NA	NA
GCA_000336095.1	ftp://ftp.ncbi.nlm.nih.gov/genomes/all/GCA/000/336/095/GCA_000336095.1_ASM33609v1	unknown	Newbler v. 2.6	FAIL	enteritidis	enteritidis	Nitra|Gallinarum|Pullorum|Berta|Enteritidis|Blegdam|Gueuletapee|Naestved|Rostock|Hillingdon	FAIL	FAIL: Large number of cgMLST330 loci missing (n=32 > 30) | INFO: Number of cgMLST330 loci found (n=298) | WARNING: Only matched 282 cgMLST330 loci. Min threshold for confident serovar prediction from cgMLST is 297.0	D1	United Kingdom: Scotland	Chicken Liver	unknown	environmental	97.93	3.67	4608054	8639	868	NA	NA	NA	NA	NA	NA	NA	NA	NA	NA	NA	NA	NA	NA	NA	NA	NA	NA	NA	NA	NA	NA	NA	NA	NA	NA	NA	NA	NA	NA
GCA_000336115.1	ftp://ftp.ncbi.nlm.nih.gov/genomes/all/GCA/000/336/115/GCA_000336115.1_ASM33611v1	unknown	Newbler v. 2.6	PASS	enteritidis	enteritidis	Nitra|Gallinarum|Pullorum|Berta|Enteritidis|Blegdam|Gueuletapee|Naestved|Rostock|Hillingdon	PASS	INFO: Number of cgMLST330 loci found (n=329)	D1	Unknown:Unknown	chicken	unknown	environmental	99.59	0.58	4716684	105510	99	0.983103	41	7995	5534	4102	3609	3344	3140	2560	2080	1856	1700	1600	1550	1375	1267	1188	1108	1077	987	841	715	625	534	409	378	361	348	311	297
GCA_000336135.1	ftp://ftp.ncbi.nlm.nih.gov/genomes/all/GCA/000/336/135/GCA_000336135.1_ASM33613v1	unknown	Newbler v. 2.3	PASS	kentucky	kentucky	Kentucky	PASS	INFO: Number of cgMLST330 loci found (n=327)	C2-C3	Unknown:Unknown	unknown	unknown	environmental	98.98	1.12	4708120	70915	128	0.95023	9762	8026	5556	4121	3624	3355	3150	2566	2083	1858	1702	1601	1170	1028	947	891	833	810	746	624	528	468	389	275	247	232	219	189	177
GCA_000336155.1	ftp://ftp.ncbi.nlm.nih.gov/genomes/all/GCA/000/336/155/GCA_000336155.1_ASM33615v1	unknown	Newbler v. 2.3	PASS	typhimurium	typhimurium	Typhimurium|Lagos	PASS	INFO: Number of cgMLST330 loci found (n=330)	B	Unknown:Unknown	clinical	2009	clinical	99.61	0.41	4877226	108162	80	0.991398	1836	1528	1029	751	662	604	563	461	346	291	244	214	205	164	142	132	112	108	93	70	52	49	42	34	378	361	348	311	297
GCA_000336175.1	ftp://ftp.ncbi.nlm.nih.gov/genomes/all/GCA/000/336/175/GCA_000336175.1_ASM33617v1	unknown	Newbler v. 2.3	PASS	tennessee	tennessee	Tennessee	PASS	INFO: Number of cgMLST330 loci found (n=330)	F	USA:GA	peanut butter	2007	environmental	99.14	1.15	4750810	225871	46	0.984025	9763	6144	4313	3210	2815	2595	2440	1980	1590	1410	1283	1197	1157	1015	934	878	820	797	733	613	517	457	379	266	238	223	210	180	168
GCA_000336195.1	ftp://ftp.ncbi.nlm.nih.gov/genomes/all/GCA/000/336/195/GCA_000336195.1_ASM33619v1	unknown	Newbler v. 2.3	PASS	typhimurium	typhimurium	Typhimurium|Lagos	PASS	INFO: Number of cgMLST330 loci found (n=330)	B	Unknown:Unknown	unknown	unknown	environmental	97.82	0.41	4802815	441973	58	0.97235	2381	1961	1296	909	781	707	658	533	396	326	268	231	218	169	146	135	114	108	93	70	52	49	42	34	378	361	348	311	297
GCA_000336215.1	ftp://ftp.ncbi.nlm.nih.gov/genomes/all/GCA/000/336/215/GCA_000336215.1_ASM33621v1	unknown	Newbler v. 2.3	PASS	typhimurium	typhimurium	Typhimurium|Lagos	PASS	INFO: Number of cgMLST330 loci found (n=330)	B	Unknown:Unknown	unknown	unknown	environmental	97.72	0.41	4806872	442139	32	0.972043	2381	1961	1296	909	781	707	658	533	396	326	268	231	218	169	146	135	114	108	93	70	52	49	42	34	378	361	348	311	297
GCA_000341425.1	ftp://ftp.ncbi.nlm.nih.gov/genomes/all/GCA/000/341/425/GCA_000341425.1_ASM34142v1	unknown	SMRT Analysis v. 1.3.3	PASS	javiana	javiana	Koessen|Mendoza|Houston|Panama|Victoria|Itami|Javiana|India	PASS	INFO: Number of cgMLST330 loci found (n=330)	D1	USA: AZ	clinical	2012-10-24	clinical	98.81	0.51	4675267	4634161	3	0.967742	5512	4599	3205	2343	2033	1851	1734	1363	1035	884	767	705	675	563	497	459	420	402	354	276	219	202	181	123	103	94	83	63	53
GCA_000344825.1	ftp://ftp.ncbi.nlm.nih.gov/genomes/all/GCA/000/344/825/GCA_000344825.1_SOAPdenovo1.05	unknown	SOAPdenovo v. 1.05	PASS	newport	newport	Newport|Bardo|Ferruch|Kottbus	PASS	INFO: Number of cgMLST330 loci found (n=330)	C2-C3	China: Shanghai	stool	2011	clinical	99.56	1.92	4867362	131989	75	0.989247	1230	1039	707	533	479	445	416	339	251	215	184	168	162	137	122	114	98	93	82	63	46	43	37	31	378	361	348	311	297
GCA_000344845.1	ftp://ftp.ncbi.nlm.nih.gov/genomes/all/GCA/000/344/845/GCA_000344845.1_SOAPdenovo1.05	unknown	SOAPdenovo v. 1.05	PASS	newport	newport	Newport|Bardo|Ferruch|Kottbus	PASS	INFO: Number of cgMLST330 loci found (n=330)	C2-C3	China: Shandong	stool	unknown	clinical	99.12	1.09	4751085	194658	52	0.991398	1251	1057	724	549	492	458	429	350	261	225	194	175	169	142	125	116	98	93	82	63	46	43	37	31	378	361	348	311	297
GCA_000344865.1	ftp://ftp.ncbi.nlm.nih.gov/genomes/all/GCA/000/344/865/GCA_000344865.1_SOAPdenovo1.05	unknown	SOAPdenovo v. 1.05	PASS	newport	kottbus	Newport|Bardo|Ferruch|Kottbus	PASS	INFO: Number of cgMLST330 loci found (n=330)	C2-C3	China: Jiangsu	stool	2010	clinical	99.68	0.52	5078409	160516	79	0.993241	1589	1337	918	691	614	564	529	437	327	275	231	203	194	158	136	126	106	101	88	67	49	46	39	31	378	361	348	311	297
GCA_000344885.1	ftp://ftp.ncbi.nlm.nih.gov/genomes/all/GCA/000/344/885/GCA_000344885.1_SOAPdenovo1.05	unknown	SOAPdenovo v. 1.05	PASS	newport	newport	Newport|Bardo|Ferruch|Kottbus	PASS	INFO: Number of cgMLST330 loci found (n=330)	C2-C3	China: Henan	stool	unknown	clinical	99.43	0.73	4811868	183174	65	0.99232	1469	1242	857	648	578	532	500	411	309	260	218	192	184	148	127	118	100	95	84	64	46	43	37	31	378	361	348	311	297
GCA_000353305.2	ftp://ftp.ncbi.nlm.nih.gov/genomes/all/GCA/000/353/305/GCA_000353305.2_ASM35330v2	unknown	Velvet v. 1.1.04	PASS	dublin	dublin	Kiel|Dublin	PASS	INFO: Number of cgMLST330 loci found (n=330)	D1	Unknown:Unknown	blood	unknown	clinical	99.32	0.5	4852028	74021	133	0.981874	9517	7830	5426	4026	3548	3291	3091	2522	2051	1829	1679	1581	1531	1360	1257	1182	1102	1071	984	838	715	625	534	409	378	361	348	311	297
GCA_000353585.1	ftp://ftp.ncbi.nlm.nih.gov/genomes/all/GCA/000/353/585/GCA_000353585.1_S._enterica_Tennessee_CDC07-0191	unknown	MIRA v. 2.0	PASS	tennessee	tennessee	Tennessee	PASS	INFO: Number of cgMLST330 loci found (n=330)	C1	USA	urine culture	2006/2007	clinical	99.52	0.84	4829379	3775850	4	0.989862	7329	6109	4302	3206	2813	2594	2439	1979	1589	1410	1283	1197	1157	1015	934	878	820	797	733	613	517	457	379	266	238	223	210	180	168
GCA_000376525.1	ftp://ftp.ncbi.nlm.nih.gov/genomes/all/GCA/000/376/525/GCA_000376525.1_W41	unknown	SOAPdenovo v. 1.05	FAIL	16:z4,z32:--	iv 16:z4,z32:-	IV 16:z4,z32:-	PASS	INFO: Number of cgMLST330 loci found (n=330)	I	USA: Illinois	blood	1986	clinical	95.63	3.22	4404136	80213	97	0.907834	NA	NA	NA	NA	NA	NA	NA	NA	NA	NA	NA	NA	NA	NA	NA	NA	NA	NA	NA	NA	NA	NA	NA	NA	NA	NA	NA	NA	NA
GCA_000380325.1	ftp://ftp.ncbi.nlm.nih.gov/genomes/all/GCA/000/380/325/GCA_000380325.1_ASM38032v1	unknown	CLC Genomics workbench	PASS	typhimurium	typhimurium	Typhimurium|Lagos	PASS	INFO: Number of cgMLST330 loci found (n=330)	B	Unknown:Unknown	unknown	unknown	environmental	99.57	0.41	5017059	4852606	4	0.991398	2375	1955	1294	908	780	706	658	533	396	326	268	231	218	169	146	135	114	108	93	70	52	49	42	34	378	361	348	311	297
GCA_000385905.1	ftp://ftp.ncbi.nlm.nih.gov/genomes/all/GCA/000/385/905/GCA_000385905.1_ASM38590v1	unknown	unknown	FAIL	typhi	typhi	Typhi	PASS	INFO: Number of cgMLST330 loci found (n=330)	D1	Unknown:Unknown	unknown	unknown	environmental	99.36	0.45	4791958	4791958	1	0.946544	NA	NA	NA	NA	NA	NA	NA	NA	NA	NA	NA	NA	NA	NA	NA	NA	NA	NA	NA	NA	NA	NA	NA	NA	NA	NA	NA	NA	NA
GCA_000388195.1	ftp://ftp.ncbi.nlm.nih.gov/genomes/all/GCA/000/388/195/GCA_000388195.1_01.O.05	unknown	unknown	PASS	agona	agona	Derby|Agona|Essen|Budapest	PASS	INFO: Number of cgMLST330 loci found (n=330)	B	Ireland	Human (blood)	2005	environmental	99.55	0.57	4777881	148824	84	0.993241	7841	6487	4493	3331	2925	2700	2539	2065	1668	1482	1354	1267	1226	1082	999	942	881	857	791	669	571	510	430	314	286	271	258	226	214
GCA_000388215.1	ftp://ftp.ncbi.nlm.nih.gov/genomes/all/GCA/000/388/215/GCA_000388215.1_02.O.05	unknown	unknown	PASS	agona	agona	Derby|Agona|Essen|Budapest	PASS	INFO: Number of cgMLST330 loci found (n=327)	B	Ireland	Human (feces)	2005	environmental	98.46	0.64	4937943	149625	97	0.982488	7880	6521	4508	3337	2929	2703	2539	2065	1668	1482	1354	1267	1226	1082	999	942	881	857	791	669	571	510	430	314	286	271	258	226	214
GCA_000388235.1	ftp://ftp.ncbi.nlm.nih.gov/genomes/all/GCA/000/388/235/GCA_000388235.1_03.O.05	unknown	unknown	PASS	agona	agona	Derby|Agona|Essen|Budapest	PASS	INFO: Number of cgMLST330 loci found (n=330)	B	Ireland	Human (feces)	2005	environmental	99.56	0.57	4868060	125236	90	0.993241	7841	6487	4493	3331	2925	2700	2539	2065	1668	1482	1354	1267	1226	1082	999	942	881	857	791	669	571	510	430	314	286	271	258	226	214
GCA_000388255.1	ftp://ftp.ncbi.nlm.nih.gov/genomes/all/GCA/000/388/255/GCA_000388255.1_04.O.05	unknown	unknown	PASS	agona	agona	Derby|Agona|Essen|Budapest	PASS	INFO: Number of cgMLST330 loci found (n=329)	B	Ireland	Human (feces)	2005	environmental	99.53	0.57	4773821	122477	100	0.990169	7841	6487	4493	3331	2925	2700	2539	2065	1668	1482	1354	1267	1226	1082	999	942	881	857	791	669	571	510	430	314	286	271	258	226	214
GCA_000388275.1	ftp://ftp.ncbi.nlm.nih.gov/genomes/all/GCA/000/388/275/GCA_000388275.1_05.O.06	unknown	unknown	PASS	agona	agona	Derby|Agona|Essen|Budapest	PASS	INFO: Number of cgMLST330 loci found (n=329)	B	Ireland	Human (feces)	2006	environmental	99.62	0.57	4773921	96270	114	0.985868	7886	6528	4513	3341	2934	2709	2544	2065	1668	1482	1354	1267	1226	1082	999	942	881	857	791	669	571	510	430	314	286	271	258	226	214
GCA_000388295.1	ftp://ftp.ncbi.nlm.nih.gov/genomes/all/GCA/000/388/295/GCA_000388295.1_06.O.05	unknown	unknown	PASS	agona	agona	Derby|Agona|Essen|Budapest	PASS	INFO: Number of cgMLST330 loci found (n=330)	B	Ireland	Human (feces)	2005	environmental	99.56	0.57	4872737	125236	90	0.99232	7841	6487	4493	3331	2925	2700	2539	2065	1668	1482	1354	1267	1226	1082	999	942	881	857	791	669	571	510	430	314	286	271	258	226	214
GCA_000388315.1	ftp://ftp.ncbi.nlm.nih.gov/genomes/all/GCA/000/388/315/GCA_000388315.1_07.O.05	unknown	unknown	PASS	agona	agona	Derby|Agona|Essen|Budapest	PASS	INFO: Number of cgMLST330 loci found (n=330)	B	Ireland	Human (feces)	2005	environmental	99.56	0.57	4874422	134531	93	0.992934	7841	6487	4493	3331	2925	2700	2539	2065	1668	1482	1354	1267	1226	1082	999	942	881	857	791	669	571	510	430	314	286	271	258	226	214
GCA_000388335.1	ftp://ftp.ncbi.nlm.nih.gov/genomes/all/GCA/000/388/335/GCA_000388335.1_08.A.05	unknown	unknown	PASS	agona	agona	Derby|Agona|Essen|Budapest	PASS	INFO: Number of cgMLST330 loci found (n=330)	B	Ireland	Animal (cattle)	2005	environmental	99.47	0.57	4793917	182807	73	0.993241	7841	6487	4493	3331	2925	2700	2539	2065	1668	1482	1354	1267	1226	1082	999	942	881	857	791	669	571	510	430	314	286	271	258	226	214
GCA_000388355.1	ftp://ftp.ncbi.nlm.nih.gov/genomes/all/GCA/000/388/355/GCA_000388355.1_09.F.08	unknown	unknown	PASS	agona	agona	Derby|Agona|Essen|Budapest	PASS	INFO: Number of cgMLST330 loci found (n=330)	B	Ireland	Food (poultry)	2008	environmental	99.46	0.57	4707165	185586	72	0.993241	7841	6487	4493	3331	2925	2700	2539	2065	1668	1482	1354	1267	1226	1082	999	942	881	857	791	669	571	510	430	314	286	271	258	226	214
GCA_000388375.1	ftp://ftp.ncbi.nlm.nih.gov/genomes/all/GCA/000/388/375/GCA_000388375.1_10.A.05	unknown	unknown	PASS	agona	agona	Derby|Agona|Essen|Budapest	PASS	INFO: Number of cgMLST330 loci found (n=330)	B	Ireland	Animal (poultry)	2005	environmental	99.46	0.57	4697401	182851	73	0.993241	7841	6487	4493	3331	2925	2700	2539	2065	1668	1482	1354	1267	1226	1082	999	942	881	857	791	669	571	510	430	314	286	271	258	226	214
GCA_000388395.1	ftp://ftp.ncbi.nlm.nih.gov/genomes/all/GCA/000/388/395/GCA_000388395.1_11.A.05	unknown	unknown	PASS	agona	agona	Derby|Agona|Essen|Budapest	PASS	INFO: Number of cgMLST330 loci found (n=330)	B	Ireland	Animal (poultry)	2005	environmental	99.53	0.9	4722914	183380	72	0.988018	7841	6487	4493	3331	2925	2700	2539	2065	1668	1482	1354	1267	1226	1082	999	942	881	857	791	669	571	510	430	314	286	271	258	226	214
GCA_000388415.1	ftp://ftp.ncbi.nlm.nih.gov/genomes/all/GCA/000/388/415/GCA_000388415.1_12.A.06	unknown	unknown	PASS	agona	agona	Derby|Agona|Essen|Budapest	PASS	INFO: Number of cgMLST330 loci found (n=330)	B	Ireland	Animal (poultry)	2006	environmental	99.46	0.57	4702425	183560	67	0.992934	7841	6487	4493	3331	2925	2700	2539	2065	1668	1482	1354	1267	1226	1082	999	942	881	857	791	669	571	510	430	314	286	271	258	226	214
GCA_000388435.1	ftp://ftp.ncbi.nlm.nih.gov/genomes/all/GCA/000/388/435/GCA_000388435.1_13.E.05	unknown	unknown	PASS	agona	agona	Derby|Agona|Essen|Budapest	PASS	INFO: Number of cgMLST330 loci found (n=330)	B	Ireland	Environment (turkey dust)	2005	environmental	99.46	0.57	4740186	185557	70	0.993241	7841	6487	4493	3331	2925	2700	2539	2065	1668	1482	1354	1267	1226	1082	999	942	881	857	791	669	571	510	430	314	286	271	258	226	214
GCA_000388455.1	ftp://ftp.ncbi.nlm.nih.gov/genomes/all/GCA/000/388/455/GCA_000388455.1_14.E.05	unknown	unknown	PASS	agona	agona	Derby|Agona|Essen|Budapest	PASS	INFO: Number of cgMLST330 loci found (n=330)	B	Ireland	Environment (poultry dust)	2005	environmental	99.46	0.57	4741626	183418	71	0.993548	7841	6487	4493	3331	2925	2700	2539	2065	1668	1482	1354	1267	1226	1082	999	942	881	857	791	669	571	510	430	314	286	271	258	226	214
GCA_000388475.1	ftp://ftp.ncbi.nlm.nih.gov/genomes/all/GCA/000/388/475/GCA_000388475.1_15.H.03	unknown	unknown	PASS	agona	agona	Derby|Agona|Essen|Budapest	PASS	INFO: Number of cgMLST330 loci found (n=330)	B	Denmark	human	2003	environmental	99.62	0.57	4739688	154376	84	0.992934	7818	6477	4493	3331	2925	2700	2539	2065	1668	1482	1354	1267	1226	1082	999	942	881	857	791	669	571	510	430	314	286	271	258	226	214
GCA_000388495.1	ftp://ftp.ncbi.nlm.nih.gov/genomes/all/GCA/000/388/495/GCA_000388495.1_17.H.06	unknown	unknown	PASS	agona	agona	Derby|Agona|Essen|Budapest	PASS	INFO: Number of cgMLST330 loci found (n=330)	B	United Kingdom:Scotland	human	2006	environmental	99.59	0.57	4775255	148751	79	0.993241	7818	6477	4493	3331	2925	2700	2539	2065	1668	1482	1354	1267	1226	1082	999	942	881	857	791	669	571	510	430	314	286	271	258	226	214
GCA_000388515.1	ftp://ftp.ncbi.nlm.nih.gov/genomes/all/GCA/000/388/515/GCA_000388515.1_18.H.07	unknown	unknown	PASS	agona	agona	Derby|Agona|Essen|Budapest	PASS	INFO: Number of cgMLST330 loci found (n=330)	B	Denmark	human	2007	environmental	99.63	0.57	4765098	183161	73	0.993241	7818	6477	4493	3331	2925	2700	2539	2065	1668	1482	1354	1267	1226	1082	999	942	881	857	791	669	571	510	430	314	286	271	258	226	214
GCA_000388535.1	ftp://ftp.ncbi.nlm.nih.gov/genomes/all/GCA/000/388/535/GCA_000388535.1_19.F.03	unknown	unknown	PASS	agona	agona	Derby|Agona|Essen|Budapest	PASS	INFO: Number of cgMLST330 loci found (n=330)	B	Germany	Food (fennel)	2003	environmental	99.6	0.57	4705338	122698	84	0.993241	7818	6477	4493	3331	2925	2700	2539	2065	1668	1482	1354	1267	1226	1082	999	942	881	857	791	669	571	510	430	314	286	271	258	226	214
GCA_000388555.1	ftp://ftp.ncbi.nlm.nih.gov/genomes/all/GCA/000/388/555/GCA_000388555.1_20.H.06	unknown	unknown	PASS	agona	agona	Derby|Agona|Essen|Budapest	PASS	INFO: Number of cgMLST330 loci found (n=330)	B	United Kingdom:Scotland	Human (feces)	2006	environmental	99.6	0.58	4827017	134905	96	0.992934	7838	6484	4493	3331	2925	2700	2539	2065	1668	1482	1354	1267	1226	1082	999	942	881	857	791	669	571	510	430	314	286	271	258	226	214
GCA_000388575.1	ftp://ftp.ncbi.nlm.nih.gov/genomes/all/GCA/000/388/575/GCA_000388575.1_21.H.10	unknown	unknown	PASS	agona	agona	Derby|Agona|Essen|Budapest	PASS	INFO: Number of cgMLST330 loci found (n=330)	B	Germany	Human (feces)	2010	environmental	99.58	0.68	4859919	122386	90	0.993856	7818	6477	4493	3331	2925	2700	2539	2065	1668	1482	1354	1267	1226	1082	999	942	881	857	791	669	571	510	430	314	286	271	258	226	214
GCA_000388595.1	ftp://ftp.ncbi.nlm.nih.gov/genomes/all/GCA/000/388/595/GCA_000388595.1_22.H.04	unknown	unknown	PASS	agona	agona	Derby|Agona|Essen|Budapest	PASS	INFO: Number of cgMLST330 loci found (n=330)	B	United Kingdom:Scotland	Human (feces)	2004	environmental	99.63	0.57	4764637	148823	88	0.993856	7818	6477	4493	3331	2925	2700	2539	2065	1668	1482	1354	1267	1226	1082	999	942	881	857	791	669	571	510	430	314	286	271	258	226	214
GCA_000388615.1	ftp://ftp.ncbi.nlm.nih.gov/genomes/all/GCA/000/388/615/GCA_000388615.1_23.F.01	unknown	unknown	PASS	agona	agona	Derby|Agona|Essen|Budapest	PASS	INFO: Number of cgMLST330 loci found (n=330)	B	Germany	Food (curry)	2001	environmental	99.59	0.57	4804397	132312	94	0.992627	7813	6477	4493	3331	2925	2700	2539	2065	1668	1482	1354	1267	1226	1082	999	942	881	857	791	669	571	510	430	314	286	271	258	226	214
GCA_000388635.1	ftp://ftp.ncbi.nlm.nih.gov/genomes/all/GCA/000/388/635/GCA_000388635.1_24.H.04	unknown	unknown	PASS	agona	agona	Derby|Agona|Essen|Budapest	PASS	INFO: Number of cgMLST330 loci found (n=330)	B	Taiwan	human	2004	environmental	99.63	0.57	4808758	162483	72	0.993856	7851	6498	4493	3331	2925	2700	2539	2065	1668	1482	1354	1267	1226	1082	999	942	881	857	791	669	571	510	430	314	286	271	258	226	214
GCA_000388655.1	ftp://ftp.ncbi.nlm.nih.gov/genomes/all/GCA/000/388/655/GCA_000388655.1_26.F.98	unknown	unknown	PASS	agona	agona	Derby|Agona|Essen|Budapest	PASS	INFO: Number of cgMLST330 loci found (n=330)	B	USA	Food (toasted oats cereal)	1998	environmental	99.32	0.54	4760439	118732	94	0.98341	7879	6520	4507	3336	2928	2702	2539	2065	1668	1482	1354	1267	1226	1082	999	942	881	857	791	669	571	510	430	314	286	271	258	226	214
GCA_000388675.1	ftp://ftp.ncbi.nlm.nih.gov/genomes/all/GCA/000/388/675/GCA_000388675.1_27.O.98	unknown	unknown	PASS	agona	agona	Derby|Agona|Essen|Budapest	PASS	INFO: Number of cgMLST330 loci found (n=330)	B	USA	human	1998	environmental	99.62	0.57	4722407	119689	94	0.990476	7869	6511	4499	3331	2925	2700	2539	2065	1668	1482	1354	1267	1226	1082	999	942	881	857	791	669	571	510	430	314	286	271	258	226	214
GCA_000388695.1	ftp://ftp.ncbi.nlm.nih.gov/genomes/all/GCA/000/388/695/GCA_000388695.1_28.O.08	unknown	unknown	PASS	agona	agona	Derby|Agona|Essen|Budapest	PASS	INFO: Number of cgMLST330 loci found (n=330)	B	USA	unknown	2008	environmental	99.62	0.57	4723165	122447	100	0.990169	7869	6511	4499	3331	2925	2700	2539	2065	1668	1482	1354	1267	1226	1082	999	942	881	857	791	669	571	510	430	314	286	271	258	226	214
GCA_000388715.1	ftp://ftp.ncbi.nlm.nih.gov/genomes/all/GCA/000/388/715/GCA_000388715.1_29.O.08	unknown	unknown	PASS	agona	agona	Derby|Agona|Essen|Budapest	PASS	INFO: Number of cgMLST330 loci found (n=326)	B	USA	unknown	2008	environmental	99.22	0.74	4720007	69724	139	0.973272	7885	6527	4512	3341	2934	2709	2544	2065	1668	1482	1354	1267	1226	1082	999	942	881	857	791	669	571	510	430	314	286	271	258	226	214
GCA_000388735.1	ftp://ftp.ncbi.nlm.nih.gov/genomes/all/GCA/000/388/735/GCA_000388735.1_30.H.04	unknown	unknown	PASS	agona	agona	Derby|Agona|Essen|Budapest	PASS	INFO: Number of cgMLST330 loci found (n=330)	B	Ireland	Human (feces)	2004	environmental	99.54	0.66	4859048	155088	83	0.991705	7840	6486	4493	3331	2925	2700	2539	2065	1668	1482	1354	1267	1226	1082	999	942	881	857	791	669	571	510	430	314	286	271	258	226	214
GCA_000388755.1	ftp://ftp.ncbi.nlm.nih.gov/genomes/all/GCA/000/388/755/GCA_000388755.1_31.H.09	unknown	unknown	PASS	agona	agona	Derby|Agona|Essen|Budapest	PASS	INFO: Number of cgMLST330 loci found (n=330)	B	United Kingdom:Scotland	Human (feces)	2009	environmental	99.53	0.57	4699110	182855	65	0.993856	7787	6462	4493	3331	2925	2700	2539	2065	1668	1482	1354	1267	1226	1082	999	942	881	857	791	669	571	510	430	314	286	271	258	226	214
GCA_000388775.1	ftp://ftp.ncbi.nlm.nih.gov/genomes/all/GCA/000/388/775/GCA_000388775.1_32.A.00	unknown	unknown	PASS	agona	agona	Derby|Agona|Essen|Budapest	PASS	INFO: Number of cgMLST330 loci found (n=329)	B	United Arab Emirates	Animal (camel)	2000	environmental	99.61	0.71	4810193	78301	148	0.982488	7887	6529	4514	3341	2934	2709	2544	2065	1668	1482	1354	1267	1226	1082	999	942	881	857	791	669	571	510	430	314	286	271	258	226	214
GCA_000388795.1	ftp://ftp.ncbi.nlm.nih.gov/genomes/all/GCA/000/388/795/GCA_000388795.1_33.A.05	unknown	unknown	PASS	agona	agona	Derby|Agona|Essen|Budapest	PASS	INFO: Number of cgMLST330 loci found (n=330)	B	United Arab Emirates	Animal (gyrfalcon)	2005	environmental	99.51	0.57	4709868	148829	81	0.993241	7820	6477	4493	3331	2925	2700	2539	2065	1668	1482	1354	1267	1226	1082	999	942	881	857	791	669	571	510	430	314	286	271	258	226	214
GCA_000388815.1	ftp://ftp.ncbi.nlm.nih.gov/genomes/all/GCA/000/388/815/GCA_000388815.1_34.H.09	unknown	unknown	PASS	agona	agona	Derby|Agona|Essen|Budapest	PASS	INFO: Number of cgMLST330 loci found (n=330)	B	United Kingdom:Scotland	Human (urine)	2009	environmental	99.53	0.62	4769283	148941	73	0.993241	7791	6464	4493	3331	2925	2700	2539	2065	1668	1482	1354	1267	1226	1082	999	942	881	857	791	669	571	510	430	314	286	271	258	226	214
GCA_000388835.1	ftp://ftp.ncbi.nlm.nih.gov/genomes/all/GCA/000/388/835/GCA_000388835.1_35.H.08	unknown	unknown	PASS	agona	agona	Derby|Agona|Essen|Budapest	PASS	INFO: Number of cgMLST330 loci found (n=330)	B	Taiwan	human	2008	environmental	99.62	0.57	4737975	183188	65	0.992934	7778	6457	4493	3331	2925	2700	2539	2065	1668	1482	1354	1267	1226	1082	999	942	881	857	791	669	571	510	430	314	286	271	258	226	214
GCA_000388855.1	ftp://ftp.ncbi.nlm.nih.gov/genomes/all/GCA/000/388/855/GCA_000388855.1_36.H.00	unknown	unknown	PASS	agona	agona	Derby|Agona|Essen|Budapest	PASS	INFO: Number of cgMLST330 loci found (n=330)	B	United Kingdom:Scotland	Human (feces)	2000	environmental	99.49	0.57	4780700	183349	72	0.993856	7788	6463	4493	3331	2925	2700	2539	2065	1668	1482	1354	1267	1226	1082	999	942	881	857	791	669	571	510	430	314	286	271	258	226	214
GCA_000388875.1	ftp://ftp.ncbi.nlm.nih.gov/genomes/all/GCA/000/388/875/GCA_000388875.1_37.F.02	unknown	unknown	PASS	agona	agona	Derby|Agona|Essen|Budapest	PASS	INFO: Number of cgMLST330 loci found (n=330)	B	Germany	Food (aniseed)	2002	environmental	99.62	0.57	4720632	148824	77	0.993548	7820	6477	4493	3331	2925	2700	2539	2065	1668	1482	1354	1267	1226	1082	999	942	881	857	791	669	571	510	430	314	286	271	258	226	214
GCA_000388895.1	ftp://ftp.ncbi.nlm.nih.gov/genomes/all/GCA/000/388/895/GCA_000388895.1_38.O.03	unknown	unknown	PASS	agona	agona	Derby|Agona|Essen|Budapest	PASS	INFO: Number of cgMLST330 loci found (n=330)	B	Germany	Human (feces)	2003	environmental	99.31	0.57	4731838	92629	100	0.987097	7755	6442	4489	3331	2925	2700	2539	2065	1668	1482	1354	1267	1226	1082	999	942	881	857	791	669	571	510	430	314	286	271	258	226	214
GCA_000388915.1	ftp://ftp.ncbi.nlm.nih.gov/genomes/all/GCA/000/388/915/GCA_000388915.1_39.O.03	unknown	unknown	FAIL	agona	agona	Derby|Agona|Essen|Budapest	WARNING	FAIL: Moderate number of cgMLST330 loci missing (n=12 > 10) | INFO: Number of cgMLST330 loci found (n=318)	B	Germany	Human (feces)	2003	environmental	91.03	0.54	4757180	128447	81	NA	NA	NA	NA	NA	NA	NA	NA	NA	NA	NA	NA	NA	NA	NA	NA	NA	NA	NA	NA	NA	NA	NA	NA	NA	NA	NA	NA	NA	NA
GCA_000388935.1	ftp://ftp.ncbi.nlm.nih.gov/genomes/all/GCA/000/388/935/GCA_000388935.1_41.E.09	unknown	unknown	FAIL	agona	california|banana	California|Banana	PASS	INFO: Number of cgMLST330 loci found (n=326)	B	Ireland	Environment (waste water)	2009	environmental	99.13	0.98	4725954	46132	214	NA	NA	NA	NA	NA	NA	NA	NA	NA	NA	NA	NA	NA	NA	NA	NA	NA	NA	NA	NA	NA	NA	NA	NA	NA	NA	NA	NA	NA	NA
GCA_000388955.1	ftp://ftp.ncbi.nlm.nih.gov/genomes/all/GCA/000/388/955/GCA_000388955.1_40.E.08	unknown	unknown	PASS	agona	agona	Derby|Agona|Essen|Budapest	PASS	INFO: Number of cgMLST330 loci found (n=330)	B	Ireland	Envirnoment (water)	2008	environmental	99.54	0.57	4805847	289507	61	0.992934	7761	6447	4492	3331	2925	2700	2539	2065	1668	1482	1354	1267	1226	1082	999	942	881	857	791	669	571	510	430	314	286	271	258	226	214
GCA_000388975.1	ftp://ftp.ncbi.nlm.nih.gov/genomes/all/GCA/000/388/975/GCA_000388975.1_42.E.09	unknown	unknown	FAIL	agona	agona	Derby|Agona|Essen|Budapest	PASS	INFO: Number of cgMLST330 loci found (n=326)	B	Ireland	Environment (waste water)	2009	environmental	99.63	1	4723659	46950	211	NA	NA	NA	NA	NA	NA	NA	NA	NA	NA	NA	NA	NA	NA	NA	NA	NA	NA	NA	NA	NA	NA	NA	NA	NA	NA	NA	NA	NA	NA
GCA_000388995.1	ftp://ftp.ncbi.nlm.nih.gov/genomes/all/GCA/000/388/995/GCA_000388995.1_43.E.09	unknown	unknown	PASS	agona	agona	Derby|Agona|Essen|Budapest	PASS	INFO: Number of cgMLST330 loci found (n=330)	B	Ireland	Environment (waste water)	2009	environmental	99.54	0.57	4733430	185562	72	0.992627	7759	6445	4491	3331	2925	2700	2539	2065	1668	1482	1354	1267	1226	1082	999	942	881	857	791	669	571	510	430	314	286	271	258	226	214
GCA_000389015.1	ftp://ftp.ncbi.nlm.nih.gov/genomes/all/GCA/000/389/015/GCA_000389015.1_44.E.09	unknown	unknown	FAIL	agona	agona	Derby|Agona|Essen|Budapest	PASS	INFO: Number of cgMLST330 loci found (n=324)	B	Ireland	Environment (waste water)	2009	environmental	98.71	0.83	4722646	45893	237	NA	NA	NA	NA	NA	NA	NA	NA	NA	NA	NA	NA	NA	NA	NA	NA	NA	NA	NA	NA	NA	NA	NA	NA	NA	NA	NA	NA	NA	NA
GCA_000389035.1	ftp://ftp.ncbi.nlm.nih.gov/genomes/all/GCA/000/389/035/GCA_000389035.1_45.E.09	unknown	unknown	PASS	agona	agona	Derby|Agona|Essen|Budapest	PASS	INFO: Number of cgMLST330 loci found (n=328)	B	Ireland	Environment (waste water)	2009	environmental	99.6	0.61	4721240	75041	144	0.982488	7760	6446	4491	3331	2925	2700	2539	2065	1668	1482	1354	1267	1226	1082	999	942	881	857	791	669	571	510	430	314	286	271	258	226	214
GCA_000389055.1	ftp://ftp.ncbi.nlm.nih.gov/genomes/all/GCA/000/389/055/GCA_000389055.1_46.E.09	unknown	unknown	PASS	agona	agona	Derby|Agona|Essen|Budapest	PASS	INFO: Number of cgMLST330 loci found (n=329)	B	Ireland	Environment (waste water)	2009	environmental	99.57	0.66	4721867	82623	134	0.983717	7760	6446	4491	3331	2925	2700	2539	2065	1668	1482	1354	1267	1226	1082	999	942	881	857	791	669	571	510	430	314	286	271	258	226	214
GCA_000389075.1	ftp://ftp.ncbi.nlm.nih.gov/genomes/all/GCA/000/389/075/GCA_000389075.1_48.E.08	unknown	unknown	PASS	agona	agona	Derby|Agona|Essen|Budapest	PASS	INFO: Number of cgMLST330 loci found (n=330)	B	Ireland	Envirnoment	2008	environmental	99.53	0.57	4733471	183480	68	0.993241	7759	6445	4491	3331	2925	2700	2539	2065	1668	1482	1354	1267	1226	1082	999	942	881	857	791	669	571	510	430	314	286	271	258	226	214
GCA_000389095.1	ftp://ftp.ncbi.nlm.nih.gov/genomes/all/GCA/000/389/095/GCA_000389095.1_49.E.09	unknown	unknown	PASS	agona	agona	Derby|Agona|Essen|Budapest	PASS	INFO: Number of cgMLST330 loci found (n=330)	B	Ireland	Environment (waste water)	2009	environmental	99.36	0.57	4734326	190430	72	0.98894	7757	6444	4491	3331	2925	2700	2539	2065	1668	1482	1354	1267	1226	1082	999	942	881	857	791	669	571	510	430	314	286	271	258	226	214
GCA_000389115.1	ftp://ftp.ncbi.nlm.nih.gov/genomes/all/GCA/000/389/115/GCA_000389115.1_50.E.08	unknown	unknown	PASS	agona	agona	Derby|Agona|Essen|Budapest	PASS	INFO: Number of cgMLST330 loci found (n=327)	B	Ireland	Environment (waste water)	2008	environmental	99.07	0.54	4771403	124253	92	0.973272	7889	6531	4516	3343	2936	2711	2546	2067	1668	1482	1354	1267	1226	1082	999	942	881	857	791	669	571	510	430	314	286	271	258	226	214
GCA_000389135.1	ftp://ftp.ncbi.nlm.nih.gov/genomes/all/GCA/000/389/135/GCA_000389135.1_51.E.09	unknown	unknown	PASS	agona	agona	Derby|Agona|Essen|Budapest	PASS	INFO: Number of cgMLST330 loci found (n=329)	B	Ireland	Environment (waste water)	2009	environmental	99.62	0.66	4722594	81905	131	0.985253	7760	6446	4491	3331	2925	2700	2539	2065	1668	1482	1354	1267	1226	1082	999	942	881	857	791	669	571	510	430	314	286	271	258	226	214
GCA_000389155.1	ftp://ftp.ncbi.nlm.nih.gov/genomes/all/GCA/000/389/155/GCA_000389155.1_52.F.08	unknown	unknown	PASS	agona	agona	Derby|Agona|Essen|Budapest	PASS	INFO: Number of cgMLST330 loci found (n=330)	B	Ireland	Food (pork)	2008	environmental	99.53	0.57	4702504	184145	74	0.992934	7759	6445	4491	3331	2925	2700	2539	2065	1668	1482	1354	1267	1226	1082	999	942	881	857	791	669	571	510	430	314	286	271	258	226	214
GCA_000389175.1	ftp://ftp.ncbi.nlm.nih.gov/genomes/all/GCA/000/389/175/GCA_000389175.1_53.F.08	unknown	unknown	PASS	agona	agona	Derby|Agona|Essen|Budapest	PASS	INFO: Number of cgMLST330 loci found (n=330)	B	Ireland	Food (pork)	2008	environmental	99.53	0.57	4700677	182623	70	0.99232	7759	6445	4491	3331	2925	2700	2539	2065	1668	1482	1354	1267	1226	1082	999	942	881	857	791	669	571	510	430	314	286	271	258	226	214
GCA_000389195.1	ftp://ftp.ncbi.nlm.nih.gov/genomes/all/GCA/000/389/195/GCA_000389195.1_54.O.08	unknown	unknown	PASS	agona	agona	Derby|Agona|Essen|Budapest	PASS	INFO: Number of cgMLST330 loci found (n=330)	B	Ireland	Human (feces)	2008	environmental	99.53	0.57	4699332	185578	71	0.993241	7759	6445	4491	3331	2925	2700	2539	2065	1668	1482	1354	1267	1226	1082	999	942	881	857	791	669	571	510	430	314	286	271	258	226	214
GCA_000389215.1	ftp://ftp.ncbi.nlm.nih.gov/genomes/all/GCA/000/389/215/GCA_000389215.1_55.U.08	unknown	unknown	PASS	agona	agona	Derby|Agona|Essen|Budapest	PASS	INFO: Number of cgMLST330 loci found (n=330)	B	Ireland	unknown	2008	environmental	99.49	0.57	4699111	183470	66	0.992934	7759	6445	4491	3331	2925	2700	2539	2065	1668	1482	1354	1267	1226	1082	999	942	881	857	791	669	571	510	430	314	286	271	258	226	214
GCA_000389235.1	ftp://ftp.ncbi.nlm.nih.gov/genomes/all/GCA/000/389/235/GCA_000389235.1_56.O.08	unknown	unknown	PASS	agona	agona	Derby|Agona|Essen|Budapest	PASS	INFO: Number of cgMLST330 loci found (n=330)	B	Ireland	Human (feces)	2008	environmental	99.53	0.57	4698558	183108	74	0.993241	7759	6445	4491	3331	2925	2700	2539	2065	1668	1482	1354	1267	1226	1082	999	942	881	857	791	669	571	510	430	314	286	271	258	226	214
GCA_000389255.1	ftp://ftp.ncbi.nlm.nih.gov/genomes/all/GCA/000/389/255/GCA_000389255.1_57.A.08	unknown	unknown	PASS	agona	california|banana	California|Banana	WARNING	INFO: Number of cgMLST330 loci found (n=323) | WARNING: Only matched 246 cgMLST330 loci. Min threshold for confident serovar prediction from cgMLST is 297.0	B	Ireland	Animal (Swine)	2008	environmental	99.48	0.71	4693168	104019	115	0.967435	7905	6546	4531	3358	2951	2726	2561	2080	1676	1489	1358	1270	1228	1084	1001	944	883	859	792	669	571	510	430	314	286	271	258	226	214
GCA_000389275.1	ftp://ftp.ncbi.nlm.nih.gov/genomes/all/GCA/000/389/275/GCA_000389275.1_58.E.08	unknown	unknown	PASS	agona	agona	Derby|Agona|Essen|Budapest	PASS	INFO: Number of cgMLST330 loci found (n=330)	B	United Kingdom:Scotland	Environment (water)	2008	environmental	99.53	0.57	4700599	185588	70	0.993548	7759	6445	4491	3331	2925	2700	2539	2065	1668	1482	1354	1267	1226	1082	999	942	881	857	791	669	571	510	430	314	286	271	258	226	214
GCA_000389295.1	ftp://ftp.ncbi.nlm.nih.gov/genomes/all/GCA/000/389/295/GCA_000389295.1_59.F.08	unknown	unknown	PASS	agona	agona	Derby|Agona|Essen|Budapest	PASS	INFO: Number of cgMLST330 loci found (n=330)	B	Ireland	Food (pepperoni)	2008	environmental	99.53	0.57	4699285	182737	65	0.993241	7759	6445	4491	3331	2925	2700	2539	2065	1668	1482	1354	1267	1226	1082	999	942	881	857	791	669	571	510	430	314	286	271	258	226	214
GCA_000389315.1	ftp://ftp.ncbi.nlm.nih.gov/genomes/all/GCA/000/389/315/GCA_000389315.1_60.O.08	unknown	unknown	PASS	agona	agona	Derby|Agona|Essen|Budapest	PASS	INFO: Number of cgMLST330 loci found (n=330)	B	United Kingdom:Scotland	Human (feces)	2008	environmental	99.51	0.57	4701880	144530	84	0.988326	7758	6445	4491	3331	2925	2700	2539	2065	1668	1482	1354	1267	1226	1082	999	942	881	857	791	669	571	510	430	314	286	271	258	226	214
GCA_000389335.1	ftp://ftp.ncbi.nlm.nih.gov/genomes/all/GCA/000/389/335/GCA_000389335.1_61.O.08	unknown	unknown	PASS	agona	agona	Derby|Agona|Essen|Budapest	PASS	INFO: Number of cgMLST330 loci found (n=327)	B	United Kingdom:Scotland	Human (feces)	2008	environmental	99.34	0.57	4703008	120830	85	0.979724	7890	6532	4517	3344	2937	2712	2547	2067	1668	1482	1354	1267	1226	1082	999	942	881	857	791	669	571	510	430	314	286	271	258	226	214
GCA_000389355.1	ftp://ftp.ncbi.nlm.nih.gov/genomes/all/GCA/000/389/355/GCA_000389355.1_62.H.72	unknown	unknown	PASS	agona	agona	Derby|Agona|Essen|Budapest	PASS	INFO: Number of cgMLST330 loci found (n=329)	B	United Kingdom:United Kingdom:England	human	1972	environmental	99.54	0.57	4713981	115499	80	0.991398	7811	6477	4493	3331	2925	2700	2539	2065	1668	1482	1354	1267	1226	1082	999	942	881	857	791	669	571	510	430	314	286	271	258	226	214
GCA_000389375.1	ftp://ftp.ncbi.nlm.nih.gov/genomes/all/GCA/000/389/375/GCA_000389375.1_63.H.87	unknown	unknown	PASS	agona	agona	Derby|Agona|Essen|Budapest	PASS	INFO: Number of cgMLST330 loci found (n=327)	B	Austria	human	1987	environmental	99.52	0.57	4811971	105951	120	0.988018	7756	6443	4490	3331	2925	2700	2539	2065	1668	1482	1354	1267	1226	1082	999	942	881	857	791	669	571	510	430	314	286	271	258	226	214
GCA_000389395.1	ftp://ftp.ncbi.nlm.nih.gov/genomes/all/GCA/000/389/395/GCA_000389395.1_64.H.00	unknown	unknown	PASS	agona	agona	Derby|Agona|Essen|Budapest	PASS	INFO: Number of cgMLST330 loci found (n=330)	B	United Kingdom:Scotland	Human (feces)	2000	environmental	99.53	0.57	4757002	156089	78	0.993856	7849	6496	4493	3331	2925	2700	2539	2065	1668	1482	1354	1267	1226	1082	999	942	881	857	791	669	571	510	430	314	286	271	258	226	214
GCA_000389415.1	ftp://ftp.ncbi.nlm.nih.gov/genomes/all/GCA/000/389/415/GCA_000389415.1_65.H.72	unknown	unknown	PASS	agona	agona	Derby|Agona|Essen|Budapest	PASS	INFO: Number of cgMLST330 loci found (n=329)	B	United Kingdom:United Kingdom:England	human	1972	environmental	99.53	0.62	4808231	185406	75	0.992627	7818	6477	4493	3331	2925	2700	2539	2065	1668	1482	1354	1267	1226	1082	999	942	881	857	791	669	571	510	430	314	286	271	258	226	214
GCA_000389435.1	ftp://ftp.ncbi.nlm.nih.gov/genomes/all/GCA/000/389/435/GCA_000389435.1_66.F.99	unknown	unknown	PASS	agona	agona	Derby|Agona|Essen|Budapest	PASS	INFO: Number of cgMLST330 loci found (n=330)	B	Germany	food	1999	environmental	99.03	0.57	4771672	98995	85	0.992627	7850	6497	4493	3331	2925	2700	2539	2065	1668	1482	1354	1267	1226	1082	999	942	881	857	791	669	571	510	430	314	286	271	258	226	214
GCA_000389455.1	ftp://ftp.ncbi.nlm.nih.gov/genomes/all/GCA/000/389/455/GCA_000389455.1_67.H.09	unknown	unknown	PASS	agona	agona	Derby|Agona|Essen|Budapest	PASS	INFO: Number of cgMLST330 loci found (n=330)	B	Ireland	Human (feces)	2009	environmental	99.53	0.57	4787964	183274	76	0.993856	7859	6504	4497	3331	2925	2700	2539	2065	1668	1482	1354	1267	1226	1082	999	942	881	857	791	669	571	510	430	314	286	271	258	226	214
GCA_000389475.1	ftp://ftp.ncbi.nlm.nih.gov/genomes/all/GCA/000/389/475/GCA_000389475.1_68.U.05	unknown	unknown	PASS	agona	agona	Derby|Agona|Essen|Budapest	PASS	INFO: Number of cgMLST330 loci found (n=330)	B	United Kingdom:Scotland	unknown	2005	environmental	99.59	0.57	4747038	144477	69	0.992627	7812	6477	4493	3331	2925	2700	2539	2065	1668	1482	1354	1267	1226	1082	999	942	881	857	791	669	571	510	430	314	286	271	258	226	214
GCA_000389495.1	ftp://ftp.ncbi.nlm.nih.gov/genomes/all/GCA/000/389/495/GCA_000389495.1_69.H.06	unknown	unknown	PASS	agona	agona	Derby|Agona|Essen|Budapest	PASS	INFO: Number of cgMLST330 loci found (n=330)	B	United Kingdom:Scotland	Human (feces)	2006	environmental	99.28	0.99	4807285	82805	98	0.982796	7878	6519	4506	3335	2927	2701	2539	2065	1668	1482	1354	1267	1226	1082	999	942	881	857	791	669	571	510	430	314	286	271	258	226	214
GCA_000389515.1	ftp://ftp.ncbi.nlm.nih.gov/genomes/all/GCA/000/389/515/GCA_000389515.1_70.E.05	unknown	unknown	PASS	agona	agona	Derby|Agona|Essen|Budapest	PASS	INFO: Number of cgMLST330 loci found (n=330)	B	Ireland	Environemnt	2005	environmental	99.54	0.9	4806302	154424	75	0.987404	7767	6450	4493	3331	2925	2700	2539	2065	1668	1482	1354	1267	1226	1082	999	942	881	857	791	669	571	510	430	314	286	271	258	226	214
GCA_000389535.1	ftp://ftp.ncbi.nlm.nih.gov/genomes/all/GCA/000/389/535/GCA_000389535.1_71.E.05	unknown	unknown	PASS	agona	agona	Derby|Agona|Essen|Budapest	PASS	INFO: Number of cgMLST330 loci found (n=330)	B	Ireland	Environment	2005	environmental	99.53	0.59	4715789	155580	76	0.992627	7725	6426	4482	3327	2921	2696	2535	2062	1666	1480	1352	1265	1224	1081	999	942	881	857	791	669	571	510	430	314	286	271	258	226	214
GCA_000389555.1	ftp://ftp.ncbi.nlm.nih.gov/genomes/all/GCA/000/389/555/GCA_000389555.1_72.A.52	unknown	unknown	PASS	agona	agona	Derby|Agona|Essen|Budapest	PASS	INFO: Number of cgMLST330 loci found (n=330)	B	Ghana	Animal (cattle)	1952	environmental	99.45	0.77	4686839	121863	87	0.989247	7726	6426	4482	3327	2921	2696	2535	2062	1666	1480	1352	1265	1224	1081	999	942	881	857	791	669	571	510	430	314	286	271	258	226	214
GCA_000389575.1	ftp://ftp.ncbi.nlm.nih.gov/genomes/all/GCA/000/389/575/GCA_000389575.1_73.H.09	unknown	unknown	PASS	agona	agona	Derby|Agona|Essen|Budapest	PASS	INFO: Number of cgMLST330 loci found (n=330)	B	United Kingdom:Scotland	Human (urine)	2009	environmental	99.49	0.57	4748959	183094	68	0.993856	7738	6429	4483	3328	2922	2697	2536	2063	1667	1481	1353	1266	1225	1081	999	942	881	857	791	669	571	510	430	314	286	271	258	226	214
GCA_000411795.1	ftp://ftp.ncbi.nlm.nih.gov/genomes/all/GCA/000/411/795/GCA_000411795.1_ASM41179v1	unknown	SOAPdenovo v. 1.04	PASS	paratyphi a	paratyphi a	Paratyphi A|Miami|Sendai|Detmold	PASS	INFO: Number of cgMLST330 loci found (n=330)	A	China: Guizhou	patient with paratyphoid fever	2000	clinical	98.91	0.64	4553509	299625	30	0.95023	6699	5631	4007	3008	2646	2446	2300	1860	1477	1302	1179	1093	1053	911	830	775	718	696	634	520	428	372	301	194	166	151	138	110	98
GCA_000411815.1	ftp://ftp.ncbi.nlm.nih.gov/genomes/all/GCA/000/411/815/GCA_000411815.1_ASM41181v1	unknown	SOAPdenovo v. 1.04	FAIL	paratyphi a	paratyphi a	Paratyphi A|Miami|Sendai|Detmold	WARNING	INFO: Number of cgMLST330 loci found (n=330) | WARNING: Only matched 276 cgMLST330 loci. Min threshold for confident serovar prediction from cgMLST is 297.0	A	China: Guangxi	patient with paratyphoid fever	2007	clinical	98.87	0.69	4517278	313049	25	0.945315	NA	NA	NA	NA	NA	NA	NA	NA	NA	NA	NA	NA	NA	NA	NA	NA	NA	NA	NA	NA	NA	NA	NA	NA	NA	NA	NA	NA	NA
GCA_000411835.1	ftp://ftp.ncbi.nlm.nih.gov/genomes/all/GCA/000/411/835/GCA_000411835.1_ASM41183v1	unknown	SOAPdenovo v. 1.04	PASS	paratyphi a	paratyphi a	Paratyphi A|Miami|Sendai|Detmold	PASS	INFO: Number of cgMLST330 loci found (n=330)	A	China: Jiangxi	unknown	2005	environmental	98.91	0.64	4552262	312893	27	0.951767	6698	5630	4006	3007	2645	2445	2299	1859	1476	1301	1178	1092	1052	910	830	775	718	696	634	520	428	372	301	194	166	151	138	110	98
GCA_000411855.1	ftp://ftp.ncbi.nlm.nih.gov/genomes/all/GCA/000/411/855/GCA_000411855.1_ASM41185v1	unknown	SOAPdenovo v. 1.04	FAIL	paratyphi a	paratyphi a	Paratyphi A|Miami|Sendai|Detmold	PASS	INFO: Number of cgMLST330 loci found (n=330)	D1	China: Yunnan	patient with paratyphoid fever	2009	clinical	98.85	0.64	4486892	312901	24	0.949309	NA	NA	NA	NA	NA	NA	NA	NA	NA	NA	NA	NA	NA	NA	NA	NA	NA	NA	NA	NA	NA	NA	NA	NA	NA	NA	NA	NA	NA
GCA_000411875.1	ftp://ftp.ncbi.nlm.nih.gov/genomes/all/GCA/000/411/875/GCA_000411875.1_ASM41187v1	unknown	SOAPdenovo v. 1.04	FAIL	paratyphi a	paratyphi a	Paratyphi A|Miami|Sendai|Detmold	WARNING	INFO: Number of cgMLST330 loci found (n=330) | WARNING: Only matched 262 cgMLST330 loci. Min threshold for confident serovar prediction from cgMLST is 297.0	A	China: Guangxi	patient with paratyphoid fever	1998	clinical	98.79	0.49	4516282	313361	24	0.945008	NA	NA	NA	NA	NA	NA	NA	NA	NA	NA	NA	NA	NA	NA	NA	NA	NA	NA	NA	NA	NA	NA	NA	NA	NA	NA	NA	NA	NA
GCA_000412795.1	ftp://ftp.ncbi.nlm.nih.gov/genomes/all/GCA/000/412/795/GCA_000412795.1_08-1125_Ver1	unknown	Velvet v. 1.2.08	PASS	muenchen	muenchen	Muenchen|Virginia|Manhattan|Yovokome	PASS	INFO: Number of cgMLST330 loci found (n=330)	C2-C3	Unknown:Unknown	unknown	unknown	environmental	99.6	0.99	5066135	243145	80	0.982181	3444	2800	1843	1329	1150	1048	965	751	541	436	362	317	301	239	207	191	162	152	133	99	71	65	57	46	39	34	28	311	297
GCA_000412815.1	ftp://ftp.ncbi.nlm.nih.gov/genomes/all/GCA/000/412/815/GCA_000412815.1_2009K-0951_Ver1	unknown	Velvet v. 1.2.08	PASS	muenchen	muenchen	Muenchen|Virginia|Manhattan|Yovokome	PASS	INFO: Number of cgMLST330 loci found (n=330)	C2-C3	Unknown:Unknown	unknown	unknown	environmental	99.51	1.08	5182929	197767	113	0.979109	3368	2725	1768	1250	1077	983	906	723	531	430	361	317	301	239	207	191	162	152	133	99	71	65	57	46	39	34	28	311	297
GCA_000412835.1	ftp://ftp.ncbi.nlm.nih.gov/genomes/all/GCA/000/412/835/GCA_000412835.1_06-0538_Ver1	unknown	Velvet v. 1.2.08	PASS	stanley	stanley	Stanley|Eppendorf	PASS	INFO: Number of cgMLST330 loci found (n=330)	B	Unknown:Unknown	unknown	unknown	environmental	99.57	0.49	4716101	252442	45	0.982488	971	830	573	429	377	351	328	275	202	170	145	130	124	104	92	84	74	71	63	48	33	30	26	21	19	17	348	311	297
GCA_000412855.1	ftp://ftp.ncbi.nlm.nih.gov/genomes/all/GCA/000/412/855/GCA_000412855.1_2010K-2244_Ver1	unknown	Velvet v. 1.2.08	PASS	poona	poona	Poona|Farmsen	PASS	INFO: Number of cgMLST330 loci found (n=330)	G	Unknown:Unknown	unknown	unknown	environmental	99.54	0.84	4633241	215608	69	0.968664	5137	4263	2932	2099	1815	1648	1540	1207	910	766	660	604	577	485	436	405	370	356	311	248	198	185	165	115	99	92	81	63	53
GCA_000412875.1	ftp://ftp.ncbi.nlm.nih.gov/genomes/all/GCA/000/412/875/GCA_000412875.1_06-0532Ver1	unknown	Velvet v. 1.2.08	PASS	anatum	anatum	Anatum|Hayindogo	PASS	INFO: Number of cgMLST330 loci found (n=330)	E1	Unknown:Unknown	unknown	unknown	environmental	99.61	0.57	4612278	328642	29	0.983717	3595	2916	1908	1366	1182	1079	996	779	564	456	382	336	320	257	223	208	180	169	148	114	81	72	60	48	41	36	30	16	11
GCA_000412895.1	ftp://ftp.ncbi.nlm.nih.gov/genomes/all/GCA/000/412/895/GCA_000412895.1_07-0873_Ver1	unknown	Velvet v. 1.2.08	PASS	bareilly	bareilly	Richmond|Bareilly|Solt	PASS	INFO: Number of cgMLST330 loci found (n=330)	C1	Unknown:Unknown	unknown	unknown	environmental	99.03	1.09	4765324	149575	64	0.981874	9219	7561	5223	3873	3408	3154	2965	2426	1980	1774	1632	1536	1489	1321	1222	1151	1074	1045	964	819	700	610	522	400	369	352	339	303	290
GCA_000412915.1	ftp://ftp.ncbi.nlm.nih.gov/genomes/all/GCA/000/412/915/GCA_000412915.1_2012K-0266_Ver1	unknown	Velvet v. 1.2.08	PASS	hadar	hadar	Hadar|Istanbul|Chomedey|Glostrup	PASS	INFO: Number of cgMLST330 loci found (n=330)	C2-C3	Unknown:Unknown	unknown	unknown	environmental	99.53	0.65	4675517	163482	69	0.981567	2978	2388	1524	1056	905	820	759	614	463	385	323	282	266	211	180	164	137	129	110	84	62	56	48	38	378	361	348	311	297
GCA_000412935.1	ftp://ftp.ncbi.nlm.nih.gov/genomes/all/GCA/000/412/935/GCA_000412935.1_2012K-0273_Ver1	unknown	Velvet v. 1.2.08	PASS	hartford	i c1:y:-	I C1:y:-	PASS	INFO: Number of cgMLST330 loci found (n=330)	C1	Unknown:Unknown	unknown	unknown	environmental	99.7	0.69	4845139	131799	78	0.981874	9449	7770	5384	3999	3523	3267	3072	2507	2041	1819	1670	1573	1524	1353	1250	1175	1095	1064	979	833	711	621	533	408	377	360	347	311	297
GCA_000414745.2	ftp://ftp.ncbi.nlm.nih.gov/genomes/all/GCA/000/414/745/GCA_000414745.2_ASM41474v2	unknown	Velvet v. 1.1.04	PASS	dublin	dublin	Kiel|Dublin	PASS	INFO: Number of cgMLST330 loci found (n=330)	D1	Unknown:Unknown	blood	unknown	clinical	99.38	0.5	5050489	73851	145	0.980645	9512	7826	5423	4024	3548	3291	3091	2522	2051	1829	1679	1581	1531	1360	1257	1182	1102	1071	984	838	715	625	534	409	378	361	348	311	297
GCA_000414765.2	ftp://ftp.ncbi.nlm.nih.gov/genomes/all/GCA/000/414/765/GCA_000414765.2_ASM41476v2	unknown	Velvet v. 1.1.04	PASS	enteritidis	enteritidis	Nitra|Gallinarum|Pullorum|Berta|Enteritidis|Blegdam|Gueuletapee|Naestved|Rostock|Hillingdon	PASS	INFO: Number of cgMLST330 loci found (n=329)	D1	Unknown:Unknown	stool	unknown	clinical	99.61	0.53	4647561	62044	152	0.991091	42	7995	5534	4102	3609	3344	3140	2560	2080	1856	1700	1600	1550	1375	1267	1188	1108	1077	987	841	715	625	534	409	378	361	348	311	297
GCA_000414785.2	ftp://ftp.ncbi.nlm.nih.gov/genomes/all/GCA/000/414/785/GCA_000414785.2_ASM41478v2	unknown	Velvet v. 1.1.04	PASS	enteritidis	enteritidis	Nitra|Gallinarum|Pullorum|Berta|Enteritidis|Blegdam|Gueuletapee|Naestved|Rostock|Hillingdon	PASS	INFO: Number of cgMLST330 loci found (n=329)	D1	Unknown:Unknown	unknown	unknown	clinical	99.61	0.53	4705173	73117	139	0.99232	9726	7996	5534	4102	3609	3344	3140	2560	2080	1856	1700	1600	1550	1375	1267	1188	1108	1077	987	841	715	625	534	409	378	361	348	311	297
GCA_000414805.2	ftp://ftp.ncbi.nlm.nih.gov/genomes/all/GCA/000/414/805/GCA_000414805.2_ASM41480v2	unknown	Velvet v. 1.1.04	PASS	enteritidis	enteritidis	Nitra|Gallinarum|Pullorum|Berta|Enteritidis|Blegdam|Gueuletapee|Naestved|Rostock|Hillingdon	PASS	INFO: Number of cgMLST330 loci found (n=329)	D1	Unknown:Unknown	unknown	unknown	clinical	99.61	0.53	4615082	71972	141	0.99232	9726	7996	5534	4102	3609	3344	3140	2560	2080	1856	1700	1600	1550	1375	1267	1188	1108	1077	987	841	715	625	534	409	378	361	348	311	297
GCA_000414825.2	ftp://ftp.ncbi.nlm.nih.gov/genomes/all/GCA/000/414/825/GCA_000414825.2_ASM41482v2	unknown	Velvet v. 1.1.04	PASS	enteritidis	enteritidis	Nitra|Gallinarum|Pullorum|Berta|Enteritidis|Blegdam|Gueuletapee|Naestved|Rostock|Hillingdon	PASS	INFO: Number of cgMLST330 loci found (n=329)	D1	Unknown:Unknown	unknown	unknown	clinical	99.61	0.53	4723934	71642	154	0.991091	87	53	26	8	4	4	4	2560	2080	1856	1700	1600	1550	1375	1267	1188	1108	1077	987	841	715	625	534	409	378	361	348	311	297
GCA_000414845.2	ftp://ftp.ncbi.nlm.nih.gov/genomes/all/GCA/000/414/845/GCA_000414845.2_ASM41484v2	unknown	Velvet v. 1.1.04	PASS	enteritidis	enteritidis	Nitra|Gallinarum|Pullorum|Berta|Enteritidis|Blegdam|Gueuletapee|Naestved|Rostock|Hillingdon	PASS	INFO: Number of cgMLST330 loci found (n=329)	D1	Unknown:Unknown	stool	unknown	clinical	99.61	0.53	4671501	72390	149	0.992012	9726	7996	5534	4102	3609	3344	3140	2560	2080	1856	1700	1600	1550	1375	1267	1188	1108	1077	987	841	715	625	534	409	378	361	348	311	297
GCA_000414865.2	ftp://ftp.ncbi.nlm.nih.gov/genomes/all/GCA/000/414/865/GCA_000414865.2_ASM41486v2	unknown	Velvet v. 1.1.04	PASS	enteritidis	enteritidis	Nitra|Gallinarum|Pullorum|Berta|Enteritidis|Blegdam|Gueuletapee|Naestved|Rostock|Hillingdon	PASS	INFO: Number of cgMLST330 loci found (n=329)	D1	Unknown:Unknown	blood	unknown	clinical	99.61	0.55	4718418	71972	143	0.991398	9692	7976	5523	4097	3604	3341	3139	2560	2080	1856	1700	1600	1550	1375	1267	1188	1108	1077	987	841	715	625	534	409	378	361	348	311	297
GCA_000414885.2	ftp://ftp.ncbi.nlm.nih.gov/genomes/all/GCA/000/414/885/GCA_000414885.2_ASM41488v2	unknown	Velvet v. 1.1.04	PASS	enteritidis	enteritidis	Nitra|Gallinarum|Pullorum|Berta|Enteritidis|Blegdam|Gueuletapee|Naestved|Rostock|Hillingdon	PASS	INFO: Number of cgMLST330 loci found (n=329)	D1	Unknown:Unknown	blood	unknown	clinical	99.61	0.57	4723097	72409	148	0.989862	9692	7976	5523	4097	3604	3341	3139	2560	2080	1856	1700	1600	1550	1375	1267	1188	1108	1077	987	841	715	625	534	409	378	361	348	311	297
GCA_000414905.2	ftp://ftp.ncbi.nlm.nih.gov/genomes/all/GCA/000/414/905/GCA_000414905.2_ASM41490v2	unknown	Velvet v. 1.1.04	PASS	enteritidis	enteritidis	Nitra|Gallinarum|Pullorum|Berta|Enteritidis|Blegdam|Gueuletapee|Naestved|Rostock|Hillingdon	PASS	INFO: Number of cgMLST330 loci found (n=329)	D1	Unknown:Unknown	blood	unknown	clinical	99.61	0.57	4726237	72409	146	0.991398	9692	7976	5523	4097	3604	3341	3139	2560	2080	1856	1700	1600	1550	1375	1267	1188	1108	1077	987	841	715	625	534	409	378	361	348	311	297
GCA_000414925.2	ftp://ftp.ncbi.nlm.nih.gov/genomes/all/GCA/000/414/925/GCA_000414925.2_ASM41492v2	unknown	Velvet v. 1.1.04	PASS	enteritidis	enteritidis	Nitra|Gallinarum|Pullorum|Berta|Enteritidis|Blegdam|Gueuletapee|Naestved|Rostock|Hillingdon	PASS	INFO: Number of cgMLST330 loci found (n=329)	D1	Unknown:Unknown	blood	unknown	clinical	99.61	0.55	4729849	71653	159	0.990476	9692	7976	5523	4097	3604	3341	3139	2560	2080	1856	1700	1600	1550	1375	1267	1188	1108	1077	987	841	715	625	534	409	378	361	348	311	297
GCA_000416295.1	ftp://ftp.ncbi.nlm.nih.gov/genomes/all/GCA/000/416/295/GCA_000416295.1_2012K-0273_Ver1	unknown	Velvet v. 1.2.08	PASS	mbandaka	mbandaka	Djugu|Mbandaka|Telhashomer	PASS	INFO: Number of cgMLST330 loci found (n=329)	C1	Unknown:Unknown	unknown	unknown	environmental	99.19	0.63	4730273	160392	70	0.97235	7048	5874	4140	3091	2721	2513	2362	1914	1528	1352	1227	1142	1102	960	879	824	766	743	681	566	474	416	342	233	205	190	177	148	136
GCA_000416565.1	ftp://ftp.ncbi.nlm.nih.gov/genomes/all/GCA/000/416/565/GCA_000416565.1_Salmonella_enterica_subsp._salamae_strain_DMA-1	unknown	CLC NGS Cell v. 6.0.2	PASS	unknown	kedougou	Kedougou	PASS	INFO: Number of cgMLST330 loci found (n=330)	G	India	mouse stool sample	2010/2012	clinical	99.61	1.22	4825285	424352	32	0.993548	6832	5729	4067	3053	2689	2487	2340	1895	1512	1337	1213	1128	1088	946	865	810	752	729	667	552	460	403	329	219	191	176	163	135	123
GCA_000430085.2	ftp://ftp.ncbi.nlm.nih.gov/genomes/all/GCA/000/430/085/GCA_000430085.2_ASM43008v2	unknown	SMRT Analysis v. 2.0.1	PASS	heidelberg	heidelberg	Heidelberg|Bradford	PASS	INFO: Number of cgMLST330 loci found (n=330)	B	USA:WA	food	unknown	environmental	99.61	0.56	4931985	4783943	3	0.99232	8365	6883	4755	3538	3116	2885	2712	2223	1812	1618	1486	1397	1355	1209	1126	1067	1004	979	908	775	662	575	488	370	340	324	311	311	297
GCA_000430105.1	ftp://ftp.ncbi.nlm.nih.gov/genomes/all/GCA/000/430/105/GCA_000430105.1_ASM43010v1	unknown	SMRT Analysis v. 1.3.4	PASS	heidelberg	heidelberg	Heidelberg|Bradford	PASS	INFO: Number of cgMLST330 loci found (n=330)	B	USA:OH	human	2011	clinical	99.26	0.44	4951478	4793479	4	0.990476	8291	6840	4738	3528	3109	2879	2708	2219	1812	1618	1486	1397	1355	1209	1126	1067	1004	979	908	775	662	575	488	370	340	324	311	311	297
GCA_000430125.1	ftp://ftp.ncbi.nlm.nih.gov/genomes/all/GCA/000/430/125/GCA_000430125.1_ASM43012v1	unknown	Celera Assembler v. 7	PASS	cubana	cubana	Cubana|Agoueve	PASS	INFO: Number of cgMLST330 loci found (n=330)	G	USA: AZ	fresh alfalfa sprouts	2012-09-20	environmental	99.59	1.28	5267011	4977480	3	0.990169	7280	6070	4274	3188	2800	2581	2426	1966	1576	1398	1271	1186	1146	1004	923	867	809	786	723	604	510	450	372	259	231	216	203	174	162
GCA_000430145.3	ftp://ftp.ncbi.nlm.nih.gov/genomes/all/GCA/000/430/145/GCA_000430145.3_ASM43014v3	unknown	SMRT Analysis v. 1.3.3	PASS	typhimurium var. 5-	typhimurium	Typhimurium|Lagos	PASS	INFO: Number of cgMLST330 loci found (n=330)	B	USA:NY	food	unknown	environmental	99.67	1.01	5089224	4859931	4	0.991705	2624	2156	1404	973	831	751	696	561	416	338	277	239	224	171	147	135	114	108	93	70	52	49	42	34	378	361	348	311	297
GCA_000430165.1	ftp://ftp.ncbi.nlm.nih.gov/genomes/all/GCA/000/430/165/GCA_000430165.1_ASM43016v1	unknown	SMRT Analysis v. 1.3.3	PASS	4,[5],12:i:-	i 1,4,[5],12:i:-	I 1,4,[5],12:i:-	PASS	INFO: Number of cgMLST330 loci found (n=330)	B	Unknown:Unknown	unknown	unknown	environmental	99.6	0.44	4822189	4822189	1	0.992012	1849	1539	1036	754	665	606	565	462	347	291	244	214	205	164	142	132	112	108	93	70	52	49	42	34	378	361	348	311	297
GCA_000430975.2	ftp://ftp.ncbi.nlm.nih.gov/genomes/all/GCA/000/430/975/GCA_000430975.2_ASM43097v2	unknown	unknown	PASS	manhattan	manhattan	Muenchen|Virginia|Manhattan|Yovokome	PASS	INFO: Number of cgMLST330 loci found (n=330)	C2-C3	Unknown:Unknown	unknown	unknown	environmental	99.61	0.57	4684097	743657	18	0.994777	3477	2826	1861	1336	1153	1051	968	754	543	438	364	319	303	241	209	193	164	154	135	101	72	65	57	46	39	34	28	311	297
GCA_000439415.1	ftp://ftp.ncbi.nlm.nih.gov/genomes/all/GCA/000/439/415/GCA_000439415.1_ASM43941v1	unknown	SMRT Analysis v. 1.3.3	PASS	bareilly	bareilly	Richmond|Bareilly|Solt	PASS	INFO: Number of cgMLST330 loci found (n=330)	C1	India	food	2003-05-13	environmental	99.61	0.81	4808805	4730612	2	0.991091	367	305	225	170	158	150	144	133	99	82	70	60	58	52	45	43	40	39	34	26	17	14	12	11	10	9	9	7	4
GCA_000442415.1	ftp://ftp.ncbi.nlm.nih.gov/genomes/all/GCA/000/442/415/GCA_000442415.1_ASM44241v1	unknown	Celera v. 7.0	PASS	newport	newport	Newport|Bardo|Ferruch|Kottbus	PASS	INFO: Number of cgMLST330 loci found (n=330)	C2-C3	USA: BIFSCo Region 2	Post-intervention beef carcass	2006-01	environmental	99.56	0.56	4915960	4915960	1	0.992934	1445	1221	840	634	568	524	492	405	307	259	217	191	183	147	126	117	99	94	83	63	46	43	37	31	378	361	348	311	297
GCA_000444445.1	ftp://ftp.ncbi.nlm.nih.gov/genomes/all/GCA/000/444/445/GCA_000444445.1_ASM44444v1	unknown	Soapdenovo v. 2012	FAIL	pullorum	gallinarum	Nitra|Gallinarum|Pullorum|Berta|Enteritidis|Blegdam|Gueuletapee|Naestved|Rostock|Hillingdon	WARNING	INFO: Number of cgMLST330 loci found (n=330) | WARNING: Only matched 290 cgMLST330 loci. Min threshold for confident serovar prediction from cgMLST is 297.0	D1	Unknown:Unknown	unknown	unknown	environmental	97.57	0.77	4682599	4682599	1	0.922273	NA	NA	NA	NA	NA	NA	NA	NA	NA	NA	NA	NA	NA	NA	NA	NA	NA	NA	NA	NA	NA	NA	NA	NA	NA	NA	NA	NA	NA
GCA_000444835.2	ftp://ftp.ncbi.nlm.nih.gov/genomes/all/GCA/000/444/835/GCA_000444835.2_ASM44483v2	unknown	Unicycler v. 0.3.1	PASS	typhimurium	typhimurium	Typhimurium|Lagos	PASS	INFO: Number of cgMLST330 loci found (n=330)	B	Australia	fecal sample	2008	clinical	99.58	0.48	5037653	225651	78	0.991091	1911	1581	1060	773	681	620	579	471	355	295	246	215	205	164	142	132	112	108	93	70	52	49	42	34	378	361	348	311	297
GCA_000462995.1	ftp://ftp.ncbi.nlm.nih.gov/genomes/all/GCA/000/462/995/GCA_000462995.1_ASM46299v1	unknown	Phred v. 0.020425.c/Phrap v. 0.990329/Consed v. 14.0	PASS	gallinarum/pullorum	gallinarum	Nitra|Gallinarum|Pullorum|Berta|Enteritidis|Blegdam|Gueuletapee|Naestved|Rostock|Hillingdon	PASS	INFO: Number of cgMLST330 loci found (n=330)	D1	Unknown:Unknown	unknown	unknown	environmental	99.38	0.41	4623089	4623089	1	0.961598	131	94	57	35	30	30	28	24	16	13	9	7	6	4	3	2	1	1	1	1	715	625	534	409	378	361	348	311	297
GCA_000464575.2	ftp://ftp.ncbi.nlm.nih.gov/genomes/all/GCA/000/464/575/GCA_000464575.2_SS44_454_2.0	unknown	Newbler v. 1.0.53.17	FAIL	abortusovis	abortusovis	Abortusovis	WARNING	INFO: Number of cgMLST330 loci found (n=322) | WARNING: Only matched 247 cgMLST330 loci. Min threshold for confident serovar prediction from cgMLST is 297.0	B	Italy: Sardinia	fetal tissue	1970	environmental	95.19	1.54	4508347	54599	213	0.819048	NA	NA	NA	NA	NA	NA	NA	NA	NA	NA	NA	NA	NA	NA	NA	NA	NA	NA	NA	NA	NA	NA	NA	NA	NA	NA	NA	NA	NA
GCA_000464895.1	ftp://ftp.ncbi.nlm.nih.gov/genomes/all/GCA/000/464/895/GCA_000464895.1_CFSAN000584_02.0	unknown	CLC Genomics Workbench v. 6	FAIL	muenchen	muenchen	Muenchen|Virginia|Manhattan|Yovokome	WARNING	INFO: Number of cgMLST330 loci found (n=329) | WARNING: Only matched 292 cgMLST330 loci. Min threshold for confident serovar prediction from cgMLST is 297.0	C2-C3	USA: KY	cow	1986	clinical	95.44	1.03	4819637	60586	131	0.821813	NA	NA	NA	NA	NA	NA	NA	NA	NA	NA	NA	NA	NA	NA	NA	NA	NA	NA	NA	NA	NA	NA	NA	NA	NA	NA	NA	NA	NA
GCA_000464935.1	ftp://ftp.ncbi.nlm.nih.gov/genomes/all/GCA/000/464/935/GCA_000464935.1_CFSAN001596_01.0	unknown	CLC Genomics Workbench v. 6	FAIL	heidelberg	heidelberg	Heidelberg|Bradford	WARNING	INFO: Number of cgMLST330 loci found (n=330) | WARNING: Only matched 266 cgMLST330 loci. Min threshold for confident serovar prediction from cgMLST is 297.0	B	Mexico	human	unknown	clinical	95.85	0.67	4975340	56612	176	0.780952	NA	NA	NA	NA	NA	NA	NA	NA	NA	NA	NA	NA	NA	NA	NA	NA	NA	NA	NA	NA	NA	NA	NA	NA	NA	NA	NA	NA	NA
GCA_000465195.1	ftp://ftp.ncbi.nlm.nih.gov/genomes/all/GCA/000/465/195/GCA_000465195.1_ST1489_for_the_version_1_of_Salmonella_enterica_subsp._enterica_serovar_Typhimurium_ST1489	unknown	Newbler v. 2.8	PASS	typhimurium	typhimurium	Typhimurium|Lagos	PASS	INFO: Number of cgMLST330 loci found (n=330)	B	China: Hong Kong	stool	2006	clinical	99.56	0.43	4762493	104382	70	0.986482	2668	2180	1413	976	834	753	697	561	416	338	277	239	224	171	147	135	114	108	93	70	52	49	42	34	378	361	348	311	297
GCA_000465535.1	ftp://ftp.ncbi.nlm.nih.gov/genomes/all/GCA/000/465/535/GCA_000465535.1_ASM46553v1	unknown	MIRA v. 3.2.1	PASS	enteritidis	enteritidis	Nitra|Gallinarum|Pullorum|Berta|Enteritidis|Blegdam|Gueuletapee|Naestved|Rostock|Hillingdon	PASS	INFO: Number of cgMLST330 loci found (n=328)	D1	USA: New York, Westchester	stool	2010-09-20	clinical	99.13	0.62	4725917	80250	121	0.962826	21	14	11	3	3	3	3	2	2080	1856	1700	1600	1550	1375	1267	1188	1108	1077	987	841	715	625	534	409	378	361	348	311	297
GCA_000468255.1	ftp://ftp.ncbi.nlm.nih.gov/genomes/all/GCA/000/468/255/GCA_000468255.1_ST4848_v1	unknown	Newbler v. 2.8	PASS	typhimurium	typhimurium|lagos	Typhimurium|Lagos	PASS	INFO: Number of cgMLST330 loci found (n=330)	B	Hong Kong	blood	2006	clinical	98.96	0.41	4962666	149438	63	0.983103	2359	1944	1291	904	777	704	657	533	396	326	268	231	218	169	146	135	114	108	93	70	52	49	42	34	378	361	348	311	297
GCA_000473275.1	ftp://ftp.ncbi.nlm.nih.gov/genomes/all/GCA/000/473/275/GCA_000473275.1_ASM47327v1	unknown	Roche Newbler v. 2.3; Geneious 6.1	PASS	thompson	thompson	Galiema|Thompson|Pretoria|Abaetetuba	PASS	INFO: Number of cgMLST330 loci found (n=330)	C1	Unknown:Unknown	unknown	unknown	environmental	99.61	0.39	4707648	4707648	1	0.993548	455	384	266	204	188	176	168	150	110	92	78	68	65	59	52	50	46	45	40	31	21	18	16	14	13	12	12	311	297
GCA_000474295.1	ftp://ftp.ncbi.nlm.nih.gov/genomes/all/GCA/000/474/295/GCA_000474295.1_CFSAN001164_01.0	unknown	Newbler v. 2.6	PASS	kentucky	kentucky	Kentucky	PASS	INFO: Number of cgMLST330 loci found (n=330)	C2-C3	USA:MA	chicken breast	2002-09	environmental	99.68	1.76	4995777	191715	83	0.986482	7542	6288	4394	3250	2846	2623	2467	1998	1605	1423	1296	1210	1170	1028	947	891	833	810	746	624	528	468	389	275	247	232	219	189	177
GCA_000474315.1	ftp://ftp.ncbi.nlm.nih.gov/genomes/all/GCA/000/474/315/GCA_000474315.1_CFSAN001165_01.0	unknown	Newbler v. 2.6	PASS	kentucky	kentucky	Kentucky	PASS	INFO: Number of cgMLST330 loci found (n=330)	C2-C3	USA:MN	chicken breast	2004-08	environmental	99.5	1.1	4866535	125892	91	0.985253	7506	6260	4381	3244	2844	2622	2466	1997	1605	1423	1296	1210	1170	1028	947	891	833	810	746	624	528	468	389	275	247	232	219	189	177
GCA_000474335.1	ftp://ftp.ncbi.nlm.nih.gov/genomes/all/GCA/000/474/335/GCA_000474335.1_CFSAN001183_01.0	unknown	Newbler v. 2.6	PASS	typhimurium	typhimurium	Typhimurium|Lagos	PASS	INFO: Number of cgMLST330 loci found (n=330)	B	Unknown:Unknown	clinical	2009	clinical	99.55	0.41	4813305	199682	45	0.980645	1846	1535	1033	752	663	604	563	461	346	291	244	214	205	164	142	132	112	108	93	70	52	49	42	34	378	361	348	311	297
GCA_000474355.1	ftp://ftp.ncbi.nlm.nih.gov/genomes/all/GCA/000/474/355/GCA_000474355.1_CFSAN001186_01.0	unknown	Newbler v. 2.3	PASS	typhimurium	typhimurium	Typhimurium|Lagos	PASS	INFO: Number of cgMLST330 loci found (n=330)	B	Unknown:Unknown	clinical	2009	clinical	99.61	0.44	4815511	277757	41	0.992012	1836	1528	1029	751	662	604	563	461	346	291	244	214	205	164	142	132	112	108	93	70	52	49	42	34	378	361	348	311	297
GCA_000474375.1	ftp://ftp.ncbi.nlm.nih.gov/genomes/all/GCA/000/474/375/GCA_000474375.1_CFSAN001193_01.0	unknown	Newbler v. 2.6	PASS	newport	newport	Newport|Bardo|Ferruch|Kottbus	PASS	INFO: Number of cgMLST330 loci found (n=330)	C2-C3	Unknown:Unknown	with plasmid tomato isolate	unknown	environmental	99.56	0.53	4765931	310137	46	0.989555	9012	7375	5078	3758	3304	3057	2874	2350	1920	1720	1580	1485	1440	1275	1180	1116	1043	1015	939	801	683	593	506	385	354	338	325	311	297
GCA_000474395.1	ftp://ftp.ncbi.nlm.nih.gov/genomes/all/GCA/000/474/395/GCA_000474395.1_CFSAN001199_01.0	unknown	Newbler v. 2.6	PASS	typhimurium	typhimurium	Typhimurium|Lagos	PASS	INFO: Number of cgMLST330 loci found (n=330)	B	Unknown:Unknown	beef meat	unknown	environmental	99.68	0.66	5122099	270665	62	0.990169	2525	2089	1384	962	822	745	691	557	413	337	277	239	224	171	147	135	114	108	93	70	52	49	42	34	378	361	348	311	297
GCA_000474415.1	ftp://ftp.ncbi.nlm.nih.gov/genomes/all/GCA/000/474/415/GCA_000474415.1_CFSAN001162_01.0	unknown	Newbler v. 2.6	PASS	kentucky	kentucky	Kentucky	PASS	INFO: Number of cgMLST330 loci found (n=330)	C2-C3	USA:IA	chicken breast	2001	environmental	99.67	1.14	4804610	101819	108	0.980031	7489	6245	4371	3239	2840	2618	2462	1996	1605	1423	1296	1210	1170	1028	947	891	833	810	746	624	528	468	389	275	247	232	219	189	177
GCA_000474435.1	ftp://ftp.ncbi.nlm.nih.gov/genomes/all/GCA/000/474/435/GCA_000474435.1_CFSAN001163_01.0	unknown	Newbler v. 2.6	PASS	kentucky	kentucky	Kentucky	PASS	INFO: Number of cgMLST330 loci found (n=329)	C2-C3	USA:CT	chicken breast	2003-01	environmental	99.11	1.88	4987446	77296	164	0.978802	7571	6302	4401	3253	2848	2624	2467	1998	1605	1423	1296	1210	1170	1028	947	891	833	810	746	624	528	468	389	275	247	232	219	189	177
GCA_000474455.1	ftp://ftp.ncbi.nlm.nih.gov/genomes/all/GCA/000/474/455/GCA_000474455.1_CFSAN001166_01.0	unknown	Newbler v. 2.6	PASS	kentucky	kentucky	Kentucky	PASS	INFO: Number of cgMLST330 loci found (n=330)	C2-C3	USA:GA	chicken breast	2002-06	environmental	99.66	1.1	4869758	135343	83	0.98341	7514	6267	4385	3244	2844	2622	2466	1997	1605	1423	1296	1210	1170	1028	947	891	833	810	746	624	528	468	389	275	247	232	219	189	177
GCA_000474475.1	ftp://ftp.ncbi.nlm.nih.gov/genomes/all/GCA/000/474/475/GCA_000474475.1_CFSAN001184_01.0	unknown	Newbler v. 2.3	PASS	typhimurium	typhimurium	Typhimurium|Lagos	PASS	INFO: Number of cgMLST330 loci found (n=330)	B	Unknown:Unknown	clinical	2009	clinical	99.61	0.44	4817083	223304	44	0.992012	1836	1528	1029	751	662	604	563	461	346	291	244	214	205	164	142	132	112	108	93	70	52	49	42	34	378	361	348	311	297
GCA_000474495.1	ftp://ftp.ncbi.nlm.nih.gov/genomes/all/GCA/000/474/495/GCA_000474495.1_CFSAN001187_01.0	unknown	Newbler v. 2.3	PASS	typhimurium	typhimurium	Typhimurium|Lagos	PASS	INFO: Number of cgMLST330 loci found (n=330)	B	Unknown:Unknown	clinical	2009	clinical	99.61	0.41	4875644	160935	75	0.99232	1836	1528	1029	751	662	604	563	461	346	291	244	214	205	164	142	132	112	108	93	70	52	49	42	34	378	361	348	311	297
GCA_000474515.1	ftp://ftp.ncbi.nlm.nih.gov/genomes/all/GCA/000/474/515/GCA_000474515.1_CFSAN001191_01.0	unknown	Newbler v. 2.6	PASS	newport	newport	Newport|Bardo|Ferruch|Kottbus	PASS	INFO: Number of cgMLST330 loci found (n=330)	C2-C3	USA:VA	Pond	unknown	environmental	99.44	0.53	4764580	231440	52	0.987711	9012	7375	5078	3758	3304	3057	2874	2350	1920	1720	1580	1485	1440	1275	1180	1116	1043	1015	939	801	683	593	506	385	354	338	325	311	297
GCA_000474535.1	ftp://ftp.ncbi.nlm.nih.gov/genomes/all/GCA/000/474/535/GCA_000474535.1_CFSAN001192_01.0	unknown	Newbler v. 2.6	PASS	newport	newport	Newport|Bardo|Ferruch|Kottbus	PASS	INFO: Number of cgMLST330 loci found (n=330)	C2-C3	USA:VA	Pond	unknown	environmental	99.55	0.53	4766373	336143	45	0.988018	9012	7375	5078	3758	3304	3057	2874	2350	1920	1720	1580	1485	1440	1275	1180	1116	1043	1015	939	801	683	593	506	385	354	338	325	311	297
GCA_000474555.1	ftp://ftp.ncbi.nlm.nih.gov/genomes/all/GCA/000/474/555/GCA_000474555.1_CFSAN001198_01.0	unknown	Newbler v. 2.6	PASS	typhimurium	typhimurium	Typhimurium|Lagos	PASS	INFO: Number of cgMLST330 loci found (n=330)	B	Unknown:Unknown	swine	unknown	clinical	99.67	0.63	5181272	247019	63	0.991091	2525	2089	1384	962	822	745	691	557	413	337	277	239	224	171	147	135	114	108	93	70	52	49	42	34	378	361	348	311	297
GCA_000474575.1	ftp://ftp.ncbi.nlm.nih.gov/genomes/all/GCA/000/474/575/GCA_000474575.1_CFSAN001200_01.0	unknown	Newbler v. 2.6	PASS	typhimurium	typhimurium	Typhimurium|Lagos	PASS	INFO: Number of cgMLST330 loci found (n=330)	B	Unknown:Unknown	produce	unknown	environmental	99.61	0.44	5013593	246595	46	0.991398	1939	1604	1074	778	685	623	582	474	356	296	246	215	205	164	142	132	112	108	93	70	52	49	42	34	378	361	348	311	297
GCA_000483675.1	ftp://ftp.ncbi.nlm.nih.gov/genomes/all/GCA/000/483/675/GCA_000483675.1_ASM48367v1	unknown	Newbler v. 2.5.3	PASS	newport	newport	Newport|Bardo|Ferruch|Kottbus	PASS	INFO: Number of cgMLST330 loci found (n=330)	C2-C3	Unknown:Unknown	unknown	unknown	environmental	99.28	0.67	4673636	163038	74	0.962826	1359	1146	795	611	550	510	479	398	301	256	216	190	183	147	126	117	99	94	83	63	46	43	37	31	378	361	348	311	297
GCA_000483695.1	ftp://ftp.ncbi.nlm.nih.gov/genomes/all/GCA/000/483/695/GCA_000483695.1_ASM48369v1	unknown	Newbler v. 2.5.3	FAIL	newport	newport	Newport|Bardo|Ferruch|Kottbus	PASS	INFO: Number of cgMLST330 loci found (n=324)	C2-C3	Unknown:Unknown	unknown	unknown	environmental	98.54	0.79	4658835	37136	246	NA	NA	NA	NA	NA	NA	NA	NA	NA	NA	NA	NA	NA	NA	NA	NA	NA	NA	NA	NA	NA	NA	NA	NA	NA	NA	NA	NA	NA	NA
GCA_000483715.2	ftp://ftp.ncbi.nlm.nih.gov/genomes/all/GCA/000/483/715/GCA_000483715.2_ASM48371v2	unknown	HGAP v. 3.0	PASS	newport	newport	Newport|Bardo|Ferruch|Kottbus	PASS	INFO: Number of cgMLST330 loci found (n=330)	C2-C3	Unknown:Unknown	unknown	unknown	environmental	99.47	0.53	4712541	4712541	1	0.989862	1437	1215	835	630	565	521	489	403	305	259	217	191	183	147	126	117	99	94	83	63	46	43	37	31	378	361	348	311	297
GCA_000483735.1	ftp://ftp.ncbi.nlm.nih.gov/genomes/all/GCA/000/483/735/GCA_000483735.1_ASM48373v1	unknown	Newbler v. 2.5.3	PASS	newport	newport	Newport|Bardo|Ferruch|Kottbus	PASS	INFO: Number of cgMLST330 loci found (n=330)	C2-C3	Unknown:Unknown	unknown	unknown	environmental	98.67	0.76	4679800	145825	63	0.956375	1361	1148	797	613	552	512	481	400	303	257	216	190	183	147	126	117	99	94	83	63	46	43	37	31	378	361	348	311	297
GCA_000483755.1	ftp://ftp.ncbi.nlm.nih.gov/genomes/all/GCA/000/483/755/GCA_000483755.1_ASM48375v1	unknown	Newbler v. 2.5.3	FAIL	newport	newport	Newport|Bardo|Ferruch|Kottbus	PASS	INFO: Number of cgMLST330 loci found (n=330)	C2-C3	Unknown:Unknown	unknown	unknown	environmental	98.48	0.6	4671240	89141	122	0.936713	NA	NA	NA	NA	NA	NA	NA	NA	NA	NA	NA	NA	NA	NA	NA	NA	NA	NA	NA	NA	NA	NA	NA	NA	NA	NA	NA	NA	NA
GCA_000483775.1	ftp://ftp.ncbi.nlm.nih.gov/genomes/all/GCA/000/483/775/GCA_000483775.1_ASM48377v1	unknown	Newbler v. 2.5.3	PASS	newport	newport	Newport|Bardo|Ferruch|Kottbus	PASS	INFO: Number of cgMLST330 loci found (n=330)	C2-C3	Unknown:Unknown	unknown	unknown	environmental	99.37	0.6	4679771	263423	40	0.961598	1360	1147	796	612	551	511	480	399	302	256	216	190	183	147	126	117	99	94	83	63	46	43	37	31	378	361	348	311	297
GCA_000483795.1	ftp://ftp.ncbi.nlm.nih.gov/genomes/all/GCA/000/483/795/GCA_000483795.1_ASM48379v1	unknown	Newbler v. 2.5.3	PASS	agona	agona	Derby|Agona|Essen|Budapest	PASS	INFO: Number of cgMLST330 loci found (n=329)	B	Unknown:Unknown	unknown	unknown	environmental	99.47	0.57	4761105	79985	114	0.956375	7902	6543	4527	3354	2947	2722	2557	2076	1672	1485	1354	1267	1226	1082	999	942	881	857	791	669	571	510	430	314	286	271	258	226	214
GCA_000483815.1	ftp://ftp.ncbi.nlm.nih.gov/genomes/all/GCA/000/483/815/GCA_000483815.1_ASM48381v1	unknown	Newbler v. 2.5.3	PASS	agona	agona	Derby|Agona|Essen|Budapest	PASS	INFO: Number of cgMLST330 loci found (n=330)	B	Unknown:Unknown	unknown	unknown	environmental	99.11	0.62	4766419	156994	60	0.974808	7891	6533	4518	3345	2938	2713	2548	2068	1668	1482	1354	1267	1226	1082	999	942	881	857	791	669	571	510	430	314	286	271	258	226	214
GCA_000483835.1	ftp://ftp.ncbi.nlm.nih.gov/genomes/all/GCA/000/483/835/GCA_000483835.1_ASM48383v1	unknown	Newbler v. 2.5.3	PASS	newport	newport	Newport|Bardo|Ferruch|Kottbus	PASS	INFO: Number of cgMLST330 loci found (n=330)	C2-C3	Unknown:Unknown	unknown	unknown	environmental	99.37	0.53	4679528	315812	40	0.965899	1358	1145	794	610	549	509	478	397	300	256	216	190	183	147	126	117	99	94	83	63	46	43	37	31	378	361	348	311	297
GCA_000483855.1	ftp://ftp.ncbi.nlm.nih.gov/genomes/all/GCA/000/483/855/GCA_000483855.1_ASM48385v1	unknown	Newbler v. 2.6	PASS	muenster	muenster	Vejle|Muenster|Vilvoorde	PASS	INFO: Number of cgMLST330 loci found (n=327)	E1	Unknown:Unknown	filter from dairy farm	unknown	environmental	99.65	0.95	4761689	61269	148	0.95576	4680	3861	2670	1950	1689	1537	1437	1134	857	719	619	565	539	452	403	376	342	328	288	229	184	173	155	114	99	92	81	63	53
GCA_000483875.1	ftp://ftp.ncbi.nlm.nih.gov/genomes/all/GCA/000/483/875/GCA_000483875.1_ASM48387v1	unknown	Newbler v. 2.6	PASS	agona	agona	Derby|Agona|Essen|Budapest	PASS	INFO: Number of cgMLST330 loci found (n=330)	B	Unknown:Unknown	food, ground nutmeg	unknown	environmental	99.18	0.68	4751208	116334	84	0.96467	7901	6542	4526	3353	2946	2721	2556	2075	1671	1484	1354	1267	1226	1082	999	942	881	857	791	669	571	510	430	314	286	271	258	226	214
GCA_000483895.1	ftp://ftp.ncbi.nlm.nih.gov/genomes/all/GCA/000/483/895/GCA_000483895.1_ASM48389v1	unknown	Newbler v. 2.6	PASS	agona	agona	Derby|Agona|Essen|Budapest	PASS	INFO: Number of cgMLST330 loci found (n=330)	B	Unknown:Unknown	puffed wheat cereal	unknown	environmental	99.53	0.57	4742717	215975	49	0.992012	7868	6511	4499	3331	2925	2700	2539	2065	1668	1482	1354	1267	1226	1082	999	942	881	857	791	669	571	510	430	314	286	271	258	226	214
GCA_000483915.1	ftp://ftp.ncbi.nlm.nih.gov/genomes/all/GCA/000/483/915/GCA_000483915.1_ASM48391v1	unknown	Newbler v. 2.6	FAIL	senftenberg	senftenberg	Senftenberg	PASS	INFO: Number of cgMLST330 loci found (n=321)	E4	Unknown:Unknown	unknown	unknown	environmental	98.66	1.42	4687292	25234	336	NA	NA	NA	NA	NA	NA	NA	NA	NA	NA	NA	NA	NA	NA	NA	NA	NA	NA	NA	NA	NA	NA	NA	NA	NA	NA	NA	NA	NA	NA
GCA_000483935.1	ftp://ftp.ncbi.nlm.nih.gov/genomes/all/GCA/000/483/935/GCA_000483935.1_CFSAN000506_01.0	unknown	Newbler v. 2.3	PASS	agona	agona	Derby|Agona|Essen|Budapest	PASS	INFO: Number of cgMLST330 loci found (n=330)	B	Unknown:Unknown	unknown	unknown	environmental	99.6	0.57	4827471	136177	77	0.988018	7801	6471	4493	3331	2925	2700	2539	2065	1668	1482	1354	1267	1226	1082	999	942	881	857	791	669	571	510	430	314	286	271	258	226	214
GCA_000483955.1	ftp://ftp.ncbi.nlm.nih.gov/genomes/all/GCA/000/483/955/GCA_000483955.1_ASM48395v1	unknown	Newbler v. 2.5.3	PASS	newport	newport	Newport|Bardo|Ferruch|Kottbus	PASS	INFO: Number of cgMLST330 loci found (n=330)	C2-C3	Unknown:Unknown	unknown	unknown	environmental	99.4	0.75	4680323	130519	62	0.974808	1439	1217	837	631	565	521	489	403	305	259	217	191	183	147	126	117	99	94	83	63	46	43	37	31	378	361	348	311	297
GCA_000483975.1	ftp://ftp.ncbi.nlm.nih.gov/genomes/all/GCA/000/483/975/GCA_000483975.1_ASM48397v1	unknown	Newbler v. 2.6	PASS	saintpaul	saintpaul	Saintpaul|Reading	PASS	INFO: Number of cgMLST330 loci found (n=330)	B	Unknown:Unknown	unknown	unknown	clinical	99.61	0.47	4684109	342964	32	0.989247	2783	2244	1431	987	845	764	706	567	421	344	283	245	229	176	152	139	117	111	95	72	54	49	42	34	378	361	348	311	297
GCA_000483995.1	ftp://ftp.ncbi.nlm.nih.gov/genomes/all/GCA/000/483/995/GCA_000483995.1_ASM48399v1	unknown	Newbler v. 2.3	PASS	senftenberg	senftenberg	Senftenberg	PASS	INFO: Number of cgMLST330 loci found (n=330)	E4	Unknown:Unknown	unknown	unknown	environmental	99.33	1.58	5021884	142329	95	0.987404	6871	5752	4082	3064	2700	2497	2347	1900	1516	1340	1216	1131	1091	949	868	813	755	732	670	555	463	406	332	222	194	179	166	138	126
GCA_000484015.1	ftp://ftp.ncbi.nlm.nih.gov/genomes/all/GCA/000/484/015/GCA_000484015.1_ASM48401v1	unknown	Newbler v. 2.6	PASS	paratyphi b	agona	Derby|Agona|Essen|Budapest	PASS	INFO: Number of cgMLST330 loci found (n=330)	B	Unknown:Unknown	unknown	unknown	environmental	99.56	0.57	4717651	184774	59	0.991398	7818	6477	4493	3331	2925	2700	2539	2065	1668	1482	1354	1267	1226	1082	999	942	881	857	791	669	571	510	430	314	286	271	258	226	214
GCA_000484035.1	ftp://ftp.ncbi.nlm.nih.gov/genomes/all/GCA/000/484/035/GCA_000484035.1_ASM48403v1	unknown	Newbler v. 2.6	PASS	kentucky	kentucky	Kentucky	PASS	INFO: Number of cgMLST330 loci found (n=329)	C2-C3	Unknown:Unknown	fecal sample from dairy farm	unknown	clinical	99.53	1.88	4808577	98447	89	0.973272	7429	6192	4340	3229	2834	2614	2459	1995	1604	1423	1296	1210	1170	1028	947	891	833	810	746	624	528	468	389	275	247	232	219	189	177
GCA_000484055.1	ftp://ftp.ncbi.nlm.nih.gov/genomes/all/GCA/000/484/055/GCA_000484055.1_ASM48405v1	unknown	Newbler v. 2.6	PASS	agona	agona	Derby|Agona|Essen|Budapest	PASS	INFO: Number of cgMLST330 loci found (n=330)	B	Unknown:Unknown	food, hard cheese	unknown	environmental	99.21	0.57	4831211	122654	87	0.970814	7752	6439	4486	3329	2923	2698	2537	2063	1667	1481	1353	1266	1225	1081	999	942	881	857	791	669	571	510	430	314	286	271	258	226	214
GCA_000484075.1	ftp://ftp.ncbi.nlm.nih.gov/genomes/all/GCA/000/484/075/GCA_000484075.1_ASM48407v1	unknown	Newbler v. 2.6	PASS	agona	agona	Derby|Agona|Essen|Budapest	PASS	INFO: Number of cgMLST330 loci found (n=330)	B	Unknown:Unknown	puffed wheat cereal	unknown	environmental	99.6	0.68	4738357	140362	91	0.98341	7870	6512	4499	3331	2925	2700	2539	2065	1668	1482	1354	1267	1226	1082	999	942	881	857	791	669	571	510	430	314	286	271	258	226	214
GCA_000484095.1	ftp://ftp.ncbi.nlm.nih.gov/genomes/all/GCA/000/484/095/GCA_000484095.1_ASM48409v1	unknown	Newbler v. 2.6	PASS	agona	agona	Derby|Agona|Essen|Budapest	PASS	INFO: Number of cgMLST330 loci found (n=330)	B	Unknown:Unknown	puffed rice cereal	unknown	environmental	99.62	0.57	4742920	184550	52	0.991398	7868	6511	4499	3331	2925	2700	2539	2065	1668	1482	1354	1267	1226	1082	999	942	881	857	791	669	571	510	430	314	286	271	258	226	214
GCA_000484115.1	ftp://ftp.ncbi.nlm.nih.gov/genomes/all/GCA/000/484/115/GCA_000484115.1_ASM48411v1	unknown	Newbler v. 2.6	PASS	agona	agona	Derby|Agona|Essen|Budapest	PASS	INFO: Number of cgMLST330 loci found (n=330)	B	Unknown:Unknown	food, fresh basil	unknown	environmental	99.69	0.54	4778477	364485	43	0.991091	7734	6428	4483	3328	2922	2697	2536	2063	1667	1481	1353	1266	1225	1081	999	942	881	857	791	669	571	510	430	314	286	271	258	226	214
GCA_000484135.1	ftp://ftp.ncbi.nlm.nih.gov/genomes/all/GCA/000/484/135/GCA_000484135.1_ASM48413v1	unknown	Newbler v. 2.6	PASS	agona	agona	Derby|Agona|Essen|Budapest	PASS	INFO: Number of cgMLST330 loci found (n=330)	B	Unknown:Unknown	animal feed, bulk ground corn	unknown	environmental	99.28	0.57	4730237	175818	55	0.989555	7768	6451	4493	3331	2925	2700	2539	2065	1668	1482	1354	1267	1226	1082	999	942	881	857	791	669	571	510	430	314	286	271	258	226	214
GCA_000484155.1	ftp://ftp.ncbi.nlm.nih.gov/genomes/all/GCA/000/484/155/GCA_000484155.1_ASM48415v1	unknown	Newbler v. 2.6	PASS	agona	agona	Derby|Agona|Essen|Budapest	PASS	INFO: Number of cgMLST330 loci found (n=330)	B	Unknown:Unknown	puffed rice cereal	unknown	environmental	99.6	0.62	4740838	183063	53	0.991398	7868	6511	4499	3331	2925	2700	2539	2065	1668	1482	1354	1267	1226	1082	999	942	881	857	791	669	571	510	430	314	286	271	258	226	214
GCA_000484175.1	ftp://ftp.ncbi.nlm.nih.gov/genomes/all/GCA/000/484/175/GCA_000484175.1_ASM48417v1	unknown	Newbler v. 2.6	PASS	agona	agona	Derby|Agona|Essen|Budapest	PASS	INFO: Number of cgMLST330 loci found (n=330)	B	Unknown:Unknown	unsweetened puffed rice cereal	unknown	environmental	99.54	0.57	4739230	155881	65	0.987097	7868	6511	4499	3331	2925	2700	2539	2065	1668	1482	1354	1267	1226	1082	999	942	881	857	791	669	571	510	430	314	286	271	258	226	214
GCA_000484195.3	ftp://ftp.ncbi.nlm.nih.gov/genomes/all/GCA/000/484/195/GCA_000484195.3_ASM48419v3	unknown	SMRT Portal v. 2.2.3	PASS	agona	agona	Derby|Agona|Essen|Budapest	PASS	INFO: Number of cgMLST330 loci found (n=330)	B	Unknown:Unknown	unsweetened puffed rice cereal	unknown	environmental	99.53	0.57	4797172	4797172	1	0.993856	7868	6511	4499	3331	2925	2700	2539	2065	1668	1482	1354	1267	1226	1082	999	942	881	857	791	669	571	510	430	314	286	271	258	226	214
GCA_000484215.1	ftp://ftp.ncbi.nlm.nih.gov/genomes/all/GCA/000/484/215/GCA_000484215.1_ASM48421v1	unknown	Newbler v. 2.3	PASS	newport	newport	Newport|Bardo|Ferruch|Kottbus	PASS	INFO: Number of cgMLST330 loci found (n=330)	C2-C3	Unknown:Unknown	unknown	unknown	environmental	99.43	0.53	4672438	127248	76	0.979724	1438	1216	836	630	565	521	489	403	305	259	217	191	183	147	126	117	99	94	83	63	46	43	37	31	378	361	348	311	297
GCA_000484235.1	ftp://ftp.ncbi.nlm.nih.gov/genomes/all/GCA/000/484/235/GCA_000484235.1_ASM48423v1	unknown	Newbler v. 2.5.3	PASS	agona	agona	Derby|Agona|Essen|Budapest	PASS	INFO: Number of cgMLST330 loci found (n=330)	B	Unknown:Unknown	unknown	unknown	environmental	99.22	0.94	4767226	189615	58	0.97235	7893	6535	4520	3347	2940	2715	2550	2069	1668	1482	1354	1267	1226	1082	999	942	881	857	791	669	571	510	430	314	286	271	258	226	214
GCA_000484255.1	ftp://ftp.ncbi.nlm.nih.gov/genomes/all/GCA/000/484/255/GCA_000484255.1_ASM48425v1	unknown	Newbler v. 2.6	PASS	agona	agona	Derby|Agona|Essen|Budapest	PASS	INFO: Number of cgMLST330 loci found (n=330)	B	Unknown:Unknown	animal feed, soybean meal	unknown	environmental	99.53	0.57	4711524	326412	45	0.992012	7820	6477	4493	3331	2925	2700	2539	2065	1668	1482	1354	1267	1226	1082	999	942	881	857	791	669	571	510	430	314	286	271	258	226	214
GCA_000484275.1	ftp://ftp.ncbi.nlm.nih.gov/genomes/all/GCA/000/484/275/GCA_000484275.1_ASM48427v1	unknown	Newbler v. 2.5.3	PASS	agona	agona	Derby|Agona|Essen|Budapest	PASS	INFO: Number of cgMLST330 loci found (n=328)	B	Unknown:Unknown	unknown	unknown	environmental	99.27	0.69	4760673	77306	119	0.950538	7904	6545	4529	3356	2949	2724	2559	2078	1674	1487	1356	1268	1226	1082	999	942	881	857	791	669	571	510	430	314	286	271	258	226	214
GCA_000484295.1	ftp://ftp.ncbi.nlm.nih.gov/genomes/all/GCA/000/484/295/GCA_000484295.1_ASM48429v1	unknown	Newbler v. 2.5.3	PASS	pullorum	gallinarum	Nitra|Gallinarum|Pullorum|Berta|Enteritidis|Blegdam|Gueuletapee|Naestved|Rostock|Hillingdon	PASS	INFO: Number of cgMLST330 loci found (n=330)	D1	Unknown:Unknown	unknown	unknown	environmental	99.21	0.43	4748754	337692	43	0.960369	128	91	53	31	26	26	25	22	16	13	9	7	6	4	3	2	1	1	1	1	715	625	534	409	378	361	348	311	297
GCA_000484315.1	ftp://ftp.ncbi.nlm.nih.gov/genomes/all/GCA/000/484/315/GCA_000484315.1_ASM48431v1	unknown	Newbler v. 2.5.3	PASS	agona	agona	Derby|Agona|Essen|Budapest	PASS	INFO: Number of cgMLST330 loci found (n=330)	B	Unknown:Unknown	unknown	unknown	environmental	99.18	0.7	4763366	116549	88	0.966206	7900	6541	4525	3352	2945	2720	2555	2074	1670	1483	1354	1267	1226	1082	999	942	881	857	791	669	571	510	430	314	286	271	258	226	214
GCA_000484335.1	ftp://ftp.ncbi.nlm.nih.gov/genomes/all/GCA/000/484/335/GCA_000484335.1_ASM48433v1	unknown	Newbler v. 2.5.3	PASS	agona	agona	Derby|Agona|Essen|Budapest	PASS	INFO: Number of cgMLST330 loci found (n=326)	B	Unknown:Unknown	unknown	unknown	environmental	99.4	0.61	4946544	68965	148	0.962212	7753	6440	4487	3330	2924	2699	2538	2064	1667	1481	1353	1266	1225	1081	999	942	881	857	791	669	571	510	430	314	286	271	258	226	214
GCA_000484355.1	ftp://ftp.ncbi.nlm.nih.gov/genomes/all/GCA/000/484/355/GCA_000484355.1_ASM48435v1	unknown	Newbler v. 2.5.3	FAIL	agona	agona	Derby|Agona|Essen|Budapest	PASS	INFO: Number of cgMLST330 loci found (n=327)	B	Unknown:Unknown	unknown	unknown	environmental	98.8	0.67	4848414	57925	180	0.939171	NA	NA	NA	NA	NA	NA	NA	NA	NA	NA	NA	NA	NA	NA	NA	NA	NA	NA	NA	NA	NA	NA	NA	NA	NA	NA	NA	NA	NA
GCA_000484375.1	ftp://ftp.ncbi.nlm.nih.gov/genomes/all/GCA/000/484/375/GCA_000484375.1_ASM48437v1	unknown	Newbler v. 2.6	PASS	agona	agona	Derby|Agona|Essen|Budapest	PASS	INFO: Number of cgMLST330 loci found (n=329)	B	Unknown:Unknown	food, clams	unknown	environmental	99.06	1.68	4951414	146172	99	0.986482	7871	6513	4500	3331	2925	2700	2539	2065	1668	1482	1354	1267	1226	1082	999	942	881	857	791	669	571	510	430	314	286	271	258	226	214
GCA_000484395.1	ftp://ftp.ncbi.nlm.nih.gov/genomes/all/GCA/000/484/395/GCA_000484395.1_ASM48439v1	unknown	Newbler v. 2.6	PASS	agona	agona	Derby|Agona|Essen|Budapest	PASS	INFO: Number of cgMLST330 loci found (n=330)	B	Unknown:Unknown	food, dried cooked mussel	unknown	environmental	99.63	0.57	4756851	234133	52	0.990169	7848	6494	4493	3331	2925	2700	2539	2065	1668	1482	1354	1267	1226	1082	999	942	881	857	791	669	571	510	430	314	286	271	258	226	214
GCA_000484415.1	ftp://ftp.ncbi.nlm.nih.gov/genomes/all/GCA/000/484/415/GCA_000484415.1_ASM48441v1	unknown	Newbler v. 2.6	PASS	agona	agona	Derby|Agona|Essen|Budapest	PASS	INFO: Number of cgMLST330 loci found (n=330)	B	Unknown:Unknown	food, raw black tiger shrimp	unknown	environmental	99.53	0.57	4906925	255791	56	0.991091	7846	6492	4493	3331	2925	2700	2539	2065	1668	1482	1354	1267	1226	1082	999	942	881	857	791	669	571	510	430	314	286	271	258	226	214
GCA_000484435.1	ftp://ftp.ncbi.nlm.nih.gov/genomes/all/GCA/000/484/435/GCA_000484435.1_ASM48443v1	unknown	Newbler v. 2.6	PASS	senftenberg	senftenberg	Senftenberg	PASS	INFO: Number of cgMLST330 loci found (n=330)	E4	Unknown:Unknown	unknown	unknown	environmental	98.96	0.72	4713078	148261	63	0.987711	6878	5754	4082	3064	2700	2497	2347	1900	1516	1340	1216	1131	1091	949	868	813	755	732	670	555	463	406	332	222	194	179	166	138	126
GCA_000484455.1	ftp://ftp.ncbi.nlm.nih.gov/genomes/all/GCA/000/484/455/GCA_000484455.1_ASM48445v1	unknown	Newbler v. 2.5.3	FAIL	newport	newport	Newport|Bardo|Ferruch|Kottbus	PASS	INFO: Number of cgMLST330 loci found (n=330)	C2-C3	Unknown:Unknown	unknown	unknown	environmental	98.81	1.09	4675224	100632	91	0.942857	NA	NA	NA	NA	NA	NA	NA	NA	NA	NA	NA	NA	NA	NA	NA	NA	NA	NA	NA	NA	NA	NA	NA	NA	NA	NA	NA	NA	NA
GCA_000484475.1	ftp://ftp.ncbi.nlm.nih.gov/genomes/all/GCA/000/484/475/GCA_000484475.1_ASM48447v1	unknown	Newbler v. 2.5.3	PASS	newport	newport	Newport|Bardo|Ferruch|Kottbus	PASS	INFO: Number of cgMLST330 loci found (n=328)	C2-C3	Unknown:Unknown	unknown	unknown	environmental	99.21	0.83	4707477	111645	104	0.954224	1362	1149	798	614	553	513	482	401	304	258	216	190	183	147	126	117	99	94	83	63	46	43	37	31	378	361	348	311	297
GCA_000486045.2	ftp://ftp.ncbi.nlm.nih.gov/genomes/all/GCA/000/486/045/GCA_000486045.2_ASM48604v2	unknown	HGAP v. v. 3.0	PASS	heidelberg	heidelberg	Heidelberg|Bradford	PASS	INFO: Number of cgMLST330 loci found (n=330)	B	Brazil	unknown	unknown	environmental	99.25	0.44	4751206	4751206	1	0.98894	8368	6885	4756	3538	3116	2885	2712	2223	1812	1618	1486	1397	1355	1209	1126	1067	1004	979	908	775	662	575	488	370	340	324	311	311	297
GCA_000486065.1	ftp://ftp.ncbi.nlm.nih.gov/genomes/all/GCA/000/486/065/GCA_000486065.1_ASM48606v1	unknown	Newbler v. 2.6	PASS	heidelberg	heidelberg	Heidelberg|Bradford	PASS	INFO: Number of cgMLST330 loci found (n=330)	B	USA: ME	human	1982	environmental	99.6	0.61	4947785	148409	76	0.978802	8394	6910	4779	3551	3125	2889	2716	2224	1813	1619	1487	1398	1356	1209	1126	1067	1004	979	908	775	662	575	488	370	340	324	311	311	297
GCA_000486085.1	ftp://ftp.ncbi.nlm.nih.gov/genomes/all/GCA/000/486/085/GCA_000486085.1_ASM48608v1	unknown	Newbler v. 2.6	PASS	heidelberg	heidelberg	Heidelberg|Bradford	PASS	INFO: Number of cgMLST330 loci found (n=330)	B	USA: MO	turkey	unknown	environmental	99.61	0.47	4859015	203316	52	0.98679	8292	6839	4738	3528	3109	2879	2708	2219	1812	1618	1486	1397	1355	1209	1126	1067	1004	979	908	775	662	575	488	370	340	324	311	311	297
GCA_000486105.1	ftp://ftp.ncbi.nlm.nih.gov/genomes/all/GCA/000/486/105/GCA_000486105.1_ASM48610v1	unknown	Newbler v. 2.6	PASS	typhimurium	typhimurium	Typhimurium|Lagos	PASS	INFO: Number of cgMLST330 loci found (n=330)	B	Unknown:Unknown	unknown	unknown	environmental	99.61	0.41	4915965	216993	81	0.991091	1790	1496	1016	745	658	602	561	461	346	291	244	214	205	164	142	132	112	108	93	70	52	49	42	34	378	361	348	311	297
GCA_000486125.1	ftp://ftp.ncbi.nlm.nih.gov/genomes/all/GCA/000/486/125/GCA_000486125.1_ASM48612v1	unknown	Newbler v. 2.6	PASS	typhimurium	typhimurium	Typhimurium|Lagos	PASS	INFO: Number of cgMLST330 loci found (n=329)	B	Unknown:Unknown	unknown	unknown	environmental	98.92	0.82	4719430	76800	120	0.950538	2490	2062	1367	952	816	739	686	554	412	336	276	238	223	170	146	135	114	108	93	70	52	49	42	34	378	361	348	311	297
GCA_000486145.1	ftp://ftp.ncbi.nlm.nih.gov/genomes/all/GCA/000/486/145/GCA_000486145.1_ASM48614v1	unknown	Ray v. 2.0.0	FAIL	58:l,z13,z28:z6	ii 58:l,z13,z28:z6	II 58:l,z13,z28:z6	PASS	INFO: Number of cgMLST330 loci found (n=330)	O:58	Unknown:Unknown	unknown	unknown	environmental	96.32	4.02	5088258	123966	85	0.937327	NA	NA	NA	NA	NA	NA	NA	NA	NA	NA	NA	NA	NA	NA	NA	NA	NA	NA	NA	NA	NA	NA	NA	NA	NA	NA	NA	NA	NA
GCA_000486165.2	ftp://ftp.ncbi.nlm.nih.gov/genomes/all/GCA/000/486/165/GCA_000486165.2_ASM48616v2	unknown	HGAP v. 3.0	PASS	saintpaul	stanleyville	Stanleyville	PASS	INFO: Number of cgMLST330 loci found (n=330)	B	France	unknown	1988	clinical	98.91	0.44	4686793	4686793	1	0.983103	6453	5439	3906	2944	2592	2395	2253	1821	1436	1262	1140	1056	1016	879	799	743	688	666	608	496	410	358	289	182	155	141	128	100	88
GCA_000486185.1	ftp://ftp.ncbi.nlm.nih.gov/genomes/all/GCA/000/486/185/GCA_000486185.1_ASM48618v1	unknown	Newbler v. 2.6	PASS	paratyphi b	paratyphi b	Paratyphi B|Paratyphi B var. Java|Limete	PASS	INFO: Number of cgMLST330 loci found (n=330)	B	Unknown:Unknown	human	1981	clinical	99.65	1.1	4805840	239642	44	0.995084	6831	5728	4066	3052	2688	2486	2339	1894	1511	1336	1212	1127	1087	945	864	809	751	728	666	551	459	402	328	218	190	175	162	134	122
GCA_000486205.1	ftp://ftp.ncbi.nlm.nih.gov/genomes/all/GCA/000/486/205/GCA_000486205.1_ASM48620v1	unknown	Newbler v. 2.6	FAIL	paratyphi b	paratyphi b var. java	Paratyphi B|Paratyphi B var. Java|Limete	PASS	INFO: Number of cgMLST330 loci found (n=327)	B	France	human	1976	clinical	98.39	0.71	4408457	35894	243	NA	NA	NA	NA	NA	NA	NA	NA	NA	NA	NA	NA	NA	NA	NA	NA	NA	NA	NA	NA	NA	NA	NA	NA	NA	NA	NA	NA	NA	NA
GCA_000486225.1	ftp://ftp.ncbi.nlm.nih.gov/genomes/all/GCA/000/486/225/GCA_000486225.1_ASM48622v1	unknown	Ray v. 2.0.0	FAIL	6,14,25:z10:1,(2),7	vi h:none:1,7	VI H:None:1,7	WARNING	INFO: Number of cgMLST330 loci found (n=330) | WARNING: H1 antigen gene (fliC) missing. Cannot determine H1 antigen. Cannot accurately predict serovar from antigen genes.	H	Unknown:Unknown	unknown	unknown	environmental	94.08	2.63	4580864	142642	51	0.912442	NA	NA	NA	NA	NA	NA	NA	NA	NA	NA	NA	NA	NA	NA	NA	NA	NA	NA	NA	NA	NA	NA	NA	NA	NA	NA	NA	NA	NA
GCA_000486245.1	ftp://ftp.ncbi.nlm.nih.gov/genomes/all/GCA/000/486/245/GCA_000486245.1_ASM48624v1	unknown	Ray v. 2.0.0	FAIL	50:g,z51:-	iv 50:g,z51:-	IV 50:g,z51:-	PASS	INFO: Number of cgMLST330 loci found (n=329)	Z	Unknown:Unknown	unknown	unknown	environmental	95.19	6.55	4779126	102017	103	NA	NA	NA	NA	NA	NA	NA	NA	NA	NA	NA	NA	NA	NA	NA	NA	NA	NA	NA	NA	NA	NA	NA	NA	NA	NA	NA	NA	NA	NA
GCA_000486265.1	ftp://ftp.ncbi.nlm.nih.gov/genomes/all/GCA/000/486/265/GCA_000486265.1_ASM48626v1	unknown	Ray v. 2.0.0	FAIL	worthington	worthington	Worthington	WARNING	FAIL: Moderate number of cgMLST330 loci missing (n=11 > 10) | INFO: Number of cgMLST330 loci found (n=319)	G	Unknown:Unknown	unknown	unknown	environmental	98.34	1.58	4773196	33233	335	NA	NA	NA	NA	NA	NA	NA	NA	NA	NA	NA	NA	NA	NA	NA	NA	NA	NA	NA	NA	NA	NA	NA	NA	NA	NA	NA	NA	NA	NA
GCA_000486285.1	ftp://ftp.ncbi.nlm.nih.gov/genomes/all/GCA/000/486/285/GCA_000486285.1_ASM48628v1	unknown	Newbler v. 2.3	FAIL	virchow	virchow	Virchow|Infantis|Senegal	PASS	INFO: Number of cgMLST330 loci found (n=329)	C1	Unknown:Unknown	unknown	unknown	environmental	97.44	0.7	4597831	47323	182	NA	NA	NA	NA	NA	NA	NA	NA	NA	NA	NA	NA	NA	NA	NA	NA	NA	NA	NA	NA	NA	NA	NA	NA	NA	NA	NA	NA	NA	NA
GCA_000486305.1	ftp://ftp.ncbi.nlm.nih.gov/genomes/all/GCA/000/486/305/GCA_000486305.1_ASM48630v1	unknown	Ray v. 2.0.0	FAIL	urbana	urbana	Urbana|Neudorf	PASS	INFO: Number of cgMLST330 loci found (n=329)	N	Unknown:Unknown	unknown	unknown	environmental	98.64	2.49	4667788	41150	271	NA	NA	NA	NA	NA	NA	NA	NA	NA	NA	NA	NA	NA	NA	NA	NA	NA	NA	NA	NA	NA	NA	NA	NA	NA	NA	NA	NA	NA	NA
GCA_000486325.1	ftp://ftp.ncbi.nlm.nih.gov/genomes/all/GCA/000/486/325/GCA_000486325.1_ASM48632v1	unknown	Newbler v. 2.3	PASS	muenchen	muenchen	Muenchen|Virginia|Manhattan|Yovokome	PASS	INFO: Number of cgMLST330 loci found (n=330)	C2-C3	Unknown:Unknown	unknown	unknown	environmental	99.61	0.5	4656879	243471	34	0.991398	3180	2549	1620	1134	972	885	818	666	507	425	360	316	300	239	207	191	162	152	133	99	71	65	57	46	39	34	28	311	297
GCA_000486345.2	ftp://ftp.ncbi.nlm.nih.gov/genomes/all/GCA/000/486/345/GCA_000486345.2_ASM48634v2	unknown	HGAP v. v. 3.0	PASS	typhimurium	typhimurium	Typhimurium|Lagos	PASS	INFO: Number of cgMLST330 loci found (n=330)	B	France	unknown	unknown	environmental	99.61	0.41	4913633	4819807	2	0.990783	9764	8027	1108	796	700	637	594	482	362	301	250	219	208	165	142	132	112	108	93	70	52	49	42	34	378	361	348	311	297
GCA_000486365.2	ftp://ftp.ncbi.nlm.nih.gov/genomes/all/GCA/000/486/365/GCA_000486365.2_ASM48636v2	unknown	SMRT Portal HGAP v. 2.2.0	PASS	thompson	thompson	Galiema|Thompson|Pretoria|Abaetetuba	PASS	INFO: Number of cgMLST330 loci found (n=330)	C1	Unknown:Unknown	unknown	unknown	environmental	99.61	0.39	4690430	4690430	1	0.993856	482	396	271	205	189	177	168	150	110	92	78	68	65	59	52	50	46	45	40	31	21	18	16	14	13	12	12	311	297
GCA_000486385.1	ftp://ftp.ncbi.nlm.nih.gov/genomes/all/GCA/000/486/385/GCA_000486385.1_ASM48638v1	unknown	Newbler v. 2.5.3	FAIL	tennessee	tennessee	Tennessee	PASS	INFO: Number of cgMLST330 loci found (n=325)	F	New Zealand	meat and bonemeal, lamb-based	2004-01-23	environmental	98.36	2.12	4732684	25650	405	NA	NA	NA	NA	NA	NA	NA	NA	NA	NA	NA	NA	NA	NA	NA	NA	NA	NA	NA	NA	NA	NA	NA	NA	NA	NA	NA	NA	NA	NA
GCA_000486405.2	ftp://ftp.ncbi.nlm.nih.gov/genomes/all/GCA/000/486/405/GCA_000486405.2_ASM48640v2	unknown	SMRT Portal HGAP v. 2.1.1	PASS	tennessee	tennessee	Tennessee	PASS	INFO: Number of cgMLST330 loci found (n=329)	C1	USA:TX	Fishmeal	2004-01-09	environmental	99.62	0.87	4864410	4864410	1	0.989862	7331	6111	4303	3207	2814	2595	2440	1980	1590	1410	1283	1197	1157	1015	934	878	820	797	733	613	517	457	379	266	238	223	210	180	168
GCA_000486425.1	ftp://ftp.ncbi.nlm.nih.gov/genomes/all/GCA/000/486/425/GCA_000486425.1_ASM48642v1	unknown	Newbler v. 2.6	FAIL	tallahassee	tallahassee	Tallahassee	PASS	INFO: Number of cgMLST330 loci found (n=327)	C2-C3	Unknown:Unknown	unknown	unknown	environmental	99.47	0.76	4765745	42583	195	NA	NA	NA	NA	NA	NA	NA	NA	NA	NA	NA	NA	NA	NA	NA	NA	NA	NA	NA	NA	NA	NA	NA	NA	NA	NA	NA	NA	NA	NA
GCA_000486445.2	ftp://ftp.ncbi.nlm.nih.gov/genomes/all/GCA/000/486/445/GCA_000486445.2_ASM48644v2	unknown	SMRT Portal HGAP v. 2.3	PASS	sloterdijk	sloterdijk	Sloterdijk	WARNING	INFO: Number of cgMLST330 loci found (n=330) | WARNING: Only matched 155 cgMLST330 loci. Min threshold for confident serovar prediction from cgMLST is 297.0	B	Netherlands	clinical	unknown	clinical	99.1	0.65	4817791	4817791	1	0.98341	8024	6633	4588	3405	2994	2766	2600	2116	1712	1523	1391	1303	1260	1114	1031	974	913	889	821	696	594	530	449	332	303	288	275	243	231
GCA_000486465.1	ftp://ftp.ncbi.nlm.nih.gov/genomes/all/GCA/000/486/465/GCA_000486465.1_ASM48646v1	unknown	Newbler v. 2.3	PASS	senftenberg	senftenberg	Senftenberg	PASS	INFO: Number of cgMLST330 loci found (n=330)	E4	Unknown:Unknown	unknown	unknown	environmental	99.65	0.67	4773824	305683	40	0.992012	7109	5925	4177	3127	2749	2535	2384	1932	1545	1368	1242	1157	1117	975	894	839	781	758	696	579	486	427	351	241	213	198	185	156	144
GCA_000486485.1	ftp://ftp.ncbi.nlm.nih.gov/genomes/all/GCA/000/486/485/GCA_000486485.1_ASM48648v1	unknown	Newbler v. 2.6	FAIL	stanley	stanley	Stanley|Eppendorf	PASS	INFO: Number of cgMLST330 loci found (n=328)	B	Unknown:Unknown	unknown	unknown	environmental	99.52	0.79	4684910	56118	175	0.947158	NA	NA	NA	NA	NA	NA	NA	NA	NA	NA	NA	NA	NA	NA	NA	NA	NA	NA	NA	NA	NA	NA	NA	NA	NA	NA	NA	NA	NA
GCA_000486505.1	ftp://ftp.ncbi.nlm.nih.gov/genomes/all/GCA/000/486/505/GCA_000486505.1_ASM48650v1	unknown	Newbler v. 2.6	PASS	senftenberg	senftenberg	Senftenberg	PASS	INFO: Number of cgMLST330 loci found (n=330)	E4	USA: RI	black pepper	2010-02-16	environmental	99.29	1.07	4717938	199371	55	0.984639	6889	5764	4090	3064	2700	2497	2347	1900	1516	1340	1216	1131	1091	949	868	813	755	732	670	555	463	406	332	222	194	179	166	138	126
GCA_000486545.1	ftp://ftp.ncbi.nlm.nih.gov/genomes/all/GCA/000/486/545/GCA_000486545.1_ASM48654v1	unknown	Newbler v. 2.5.3	PASS	saintpaul	saintpaul	Saintpaul|Reading	PASS	INFO: Number of cgMLST330 loci found (n=330)	B	Unknown:Unknown	unknown	unknown	environmental	99.61	0.38	4687933	343005	23	0.992934	2840	2272	1438	989	846	765	707	567	421	344	283	245	229	176	152	139	117	111	95	72	54	49	42	34	378	361	348	311	297
GCA_000486565.1	ftp://ftp.ncbi.nlm.nih.gov/genomes/all/GCA/000/486/565/GCA_000486565.1_ASM48656v1	unknown	Newbler v. 2.6	PASS	soerenga	soerenga	Soerenga	PASS	INFO: Number of cgMLST330 loci found (n=329)	N	USA:TX	Filter from Dairy Farm	2003-08-16	environmental	99.47	0.93	4728504	60846	172	0.965899	7693	6396	4456	3301	2896	2671	2511	2039	1644	1461	1333	1247	1207	1065	983	927	868	845	779	656	559	499	419	303	275	260	247	216	204
GCA_000486585.2	ftp://ftp.ncbi.nlm.nih.gov/genomes/all/GCA/000/486/585/GCA_000486585.2_ASM48658v2	unknown	HGAP v. v. 3.0	PASS	rubislaw	rubislaw	Papuana|Rubislaw|Clanvillian	PASS	INFO: Number of cgMLST330 loci found (n=330)	F	Unknown:Unknown	unknown	unknown	environmental	99.47	0.82	4769795	4572929	2	0.977266	5890	4942	3489	2565	2224	2030	1899	1490	1131	966	844	771	734	614	545	498	449	428	376	293	231	213	190	131	110	100	89	64	54
GCA_000486605.1	ftp://ftp.ncbi.nlm.nih.gov/genomes/all/GCA/000/486/605/GCA_000486605.1_ASM48660v1	unknown	Newbler v. 2.6	FAIL	paratyphi b	saintpaul	Saintpaul|Reading	WARNING	INFO: Number of cgMLST330 loci found (n=330) | WARNING: Only matched 208 cgMLST330 loci. Min threshold for confident serovar prediction from cgMLST is 297.0	B	United Kingdom: Scotland	human	1974	clinical	98.84	0.44	4507272	84156	123	0.948694	NA	NA	NA	NA	NA	NA	NA	NA	NA	NA	NA	NA	NA	NA	NA	NA	NA	NA	NA	NA	NA	NA	NA	NA	NA	NA	NA	NA	NA
GCA_000486625.1	ftp://ftp.ncbi.nlm.nih.gov/genomes/all/GCA/000/486/625/GCA_000486625.1_ASM48662v1	unknown	Newbler v. 2.3	PASS	paratyphi b	i 1,4,[5],12:b:-	I 1,4,[5],12:b:-	PASS	INFO: Number of cgMLST330 loci found (n=330)	B	Unknown:Unknown	unknown	unknown	environmental	99.5	0.46	4689595	97550	92	0.984025	590	497	344	260	234	220	208	185	137	113	95	84	80	71	63	60	54	53	48	39	28	25	23	20	18	17	348	311	297
GCA_000486645.1	ftp://ftp.ncbi.nlm.nih.gov/genomes/all/GCA/000/486/645/GCA_000486645.1_ASM48664v1	unknown	Newbler v. 2.3	PASS	paratyphi b	paratyphi b	Paratyphi B|Paratyphi B var. Java|Limete	PASS	INFO: Number of cgMLST330 loci found (n=330)	B	Unknown:Unknown	unknown	unknown	environmental	97.67	0.62	4689489	134853	68	0.978495	726	617	435	337	301	284	264	222	163	135	114	101	97	84	74	71	64	62	56	45	31	28	25	20	18	17	348	311	297
GCA_000486665.1	ftp://ftp.ncbi.nlm.nih.gov/genomes/all/GCA/000/486/665/GCA_000486665.1_ASM48666v1	unknown	Newbler v. 2.3	PASS	paratyphi b	paratyphi b var. java	Paratyphi B|Paratyphi B var. Java|Limete	PASS	INFO: Number of cgMLST330 loci found (n=330)	B	USA: IL	gall bladder	unknown	clinical	99.68	0.8	4796044	218836	43	0.990169	662	564	398	304	274	258	242	211	157	131	111	98	94	81	71	68	61	59	53	42	29	26	24	20	18	17	348	311	297
GCA_000486685.1	ftp://ftp.ncbi.nlm.nih.gov/genomes/all/GCA/000/486/685/GCA_000486685.1_ASM48668v1	unknown	Newbler v. 2.3	PASS	paratyphi b	paratyphi b	Paratyphi B|Paratyphi B var. Java|Limete	PASS	INFO: Number of cgMLST330 loci found (n=330)	B	Unknown:Unknown	unknown	unknown	environmental	99.07	0.58	4692390	119778	75	0.978495	729	620	438	339	303	286	266	223	164	136	116	103	99	85	75	72	65	62	56	45	31	28	25	20	18	17	348	311	297
GCA_000486705.1	ftp://ftp.ncbi.nlm.nih.gov/genomes/all/GCA/000/486/705/GCA_000486705.1_ASM48670v1	unknown	Newbler v. 2.3	PASS	paratyphi b	paratyphi b	Paratyphi B|Paratyphi B var. Java|Limete	PASS	INFO: Number of cgMLST330 loci found (n=330)	B	Unknown:Unknown	human	unknown	clinical	99.56	1.1	4798702	153241	72	0.991091	6831	5728	4066	3052	2688	2486	2339	1894	1511	1336	1212	1127	1087	945	864	809	751	728	666	551	459	402	328	218	190	175	162	134	122
GCA_000486725.2	ftp://ftp.ncbi.nlm.nih.gov/genomes/all/GCA/000/486/725/GCA_000486725.2_ASM48672v2	unknown	HGAP v. v. 3.0	PASS	paratyphi a	paratyphi a	Paratyphi A|Miami|Sendai|Detmold	PASS	INFO: Number of cgMLST330 loci found (n=330)	A	Unknown:Unknown	unknown	unknown	environmental	98.91	0.59	4580689	4580689	1	0.952381	6692	5624	4002	3004	2644	2444	2298	1858	1475	1300	1177	1091	1051	910	830	775	718	696	634	520	428	372	301	194	166	151	138	110	98
GCA_000486745.1	ftp://ftp.ncbi.nlm.nih.gov/genomes/all/GCA/000/486/745/GCA_000486745.1_ASM48674v1	unknown	Newbler v. 2.5.3	PASS	pullorum	gallinarum	Nitra|Gallinarum|Pullorum|Berta|Enteritidis|Blegdam|Gueuletapee|Naestved|Rostock|Hillingdon	PASS	INFO: Number of cgMLST330 loci found (n=330)	D1	Unknown:Unknown	unknown	unknown	environmental	98.81	0.32	4726088	196856	52	0.960061	136	99	63	41	36	36	33	29	19	15	9	7	6	4	3	2	1	1	1	1	715	625	534	409	378	361	348	311	297
GCA_000486765.2	ftp://ftp.ncbi.nlm.nih.gov/genomes/all/GCA/000/486/765/GCA_000486765.2_ASM48676v2	unknown	SMRT Portal HGAP v. 2.3	PASS	panama	panama	Koessen|Mendoza|Houston|Panama|Victoria|Itami|Javiana|India	PASS	INFO: Number of cgMLST330 loci found (n=330)	D1	USA: NY	baby	unknown	clinical	99.36	0.44	4555576	4555576	1	0.970507	4324	3531	2403	1743	1503	1372	1277	1001	751	628	546	499	480	403	361	336	306	292	261	213	172	165	147	113	99	92	81	63	53
GCA_000486795.1	ftp://ftp.ncbi.nlm.nih.gov/genomes/all/GCA/000/486/795/GCA_000486795.1_ASM48679v1	unknown	Newbler v. 2.5.3	PASS	oranienburg	oranienburg	Othmarschen|Haelsingborg|Oranienburg|Moers	PASS	INFO: Number of cgMLST330 loci found (n=330)	C1	USA:NY	Cow Milk Sample from Dairy Farm	2003-08-19	clinical	99.54	0.56	4607061	262243	50	0.95914	4957	4097	2796	1999	1723	1565	1462	1150	868	729	629	574	548	460	411	384	350	336	294	235	187	175	157	115	99	92	81	63	53
GCA_000486815.2	ftp://ftp.ncbi.nlm.nih.gov/genomes/all/GCA/000/486/815/GCA_000486815.2_ASM48681v2	unknown	HGAP v. v. 3.0	PASS	oranienburg	oranienburg	Othmarschen|Haelsingborg|Oranienburg|Moers	PASS	INFO: Number of cgMLST330 loci found (n=330)	C1	Unknown:Unknown	feces, dairy cow	2002-02-02	clinical	99.61	0.44	4648879	4648879	1	0.980031	4941	4093	2795	1998	1722	1564	1461	1150	868	729	629	574	548	460	411	384	350	336	294	235	187	175	157	115	99	92	81	63	53
GCA_000486835.1	ftp://ftp.ncbi.nlm.nih.gov/genomes/all/GCA/000/486/835/GCA_000486835.1_ASM48683v1	unknown	Newbler v. 2.5.3	FAIL	meleagridis	meleagridis	Meleagridis|Calabar	PASS	INFO: Number of cgMLST330 loci found (n=327)	E4	USA:VT	Cow Milk Sample from Dairy Farm	unknown	clinical	98.18	0.75	4770800	62877	181	0.928111	NA	NA	NA	NA	NA	NA	NA	NA	NA	NA	NA	NA	NA	NA	NA	NA	NA	NA	NA	NA	NA	NA	NA	NA	NA	NA	NA	NA	NA
GCA_000486855.2	ftp://ftp.ncbi.nlm.nih.gov/genomes/all/GCA/000/486/855/GCA_000486855.2_ASM48685v2	unknown	HGAP v. v. 3.0	PASS	minnesota	minnesota	Minnesota	PASS	INFO: Number of cgMLST330 loci found (n=330)	L	Unknown:Unknown	unknown	unknown	environmental	99.54	0.46	4592393	4592393	1	0.978495	5457	4550	3162	2302	1995	1815	1697	1328	1004	853	736	675	645	536	473	437	399	384	336	263	207	192	171	115	99	92	81	63	53
GCA_000486875.1	ftp://ftp.ncbi.nlm.nih.gov/genomes/all/GCA/000/486/875/GCA_000486875.1_ASM48687v1	unknown	Newbler v. 2.6	PASS	senftenberg	senftenberg	Senftenberg	PASS	INFO: Number of cgMLST330 loci found (n=330)	E4	USA: RI	environmental swab	unknown	environmental	99.32	0.72	4711673	142859	70	0.987097	6878	5754	4082	3064	2700	2497	2347	1900	1516	1340	1216	1131	1091	949	868	813	755	732	670	555	463	406	332	222	194	179	166	138	126
GCA_000486895.1	ftp://ftp.ncbi.nlm.nih.gov/genomes/all/GCA/000/486/895/GCA_000486895.1_ASM48689v1	unknown	Newbler v. 2.5.3	PASS	montevideo	montevideo	Montevideo|Othmarschen|Plumaugat	PASS	INFO: Number of cgMLST330 loci found (n=330)	C1	Unknown:Unknown	unknown	unknown	environmental	99.48	0.56	4574229	178490	51	0.970814	4046	3319	2246	1636	1415	1298	1210	956	724	606	525	477	459	383	343	320	291	277	249	204	165	158	140	113	99	92	81	63	53
GCA_000486915.2	ftp://ftp.ncbi.nlm.nih.gov/genomes/all/GCA/000/486/915/GCA_000486915.2_ASM48691v2	unknown	HGAP v. v. 3.0	PASS	mbandaka	djugu|mbandaka|telhashomer	Djugu|Mbandaka|Telhashomer	WARNING	INFO: Number of cgMLST330 loci found (n=330) | WARNING: Only matched 72 cgMLST330 loci. Min threshold for confident serovar prediction from cgMLST is 297.0	C1	Unknown:Unknown	unknown	unknown	environmental	99.52	0.8	4905181	4905181	1	0.987711	8064	6672	4630	3445	3033	2806	2640	2156	1752	1561	1429	1340	1298	1152	1070	1011	949	925	854	727	618	535	451	334	304	289	276	244	232
GCA_000486935.1	ftp://ftp.ncbi.nlm.nih.gov/genomes/all/GCA/000/486/935/GCA_000486935.1_ASM48693v1	unknown	Newbler v. 2.6	PASS	miami	miami	Paratyphi A|Miami|Sendai|Detmold	PASS	INFO: Number of cgMLST330 loci found (n=330)	D1	USA: GA	unknown	1953	clinical	98.39	0.67	4656295	105377	90	0.956989	5772	4831	3386	2477	2159	1974	1851	1461	1109	949	828	759	723	603	534	488	440	419	368	285	225	207	185	126	105	96	85	63	53
GCA_000486955.1	ftp://ftp.ncbi.nlm.nih.gov/genomes/all/GCA/000/486/955/GCA_000486955.1_ASM48695v1	unknown	Newbler v. 2.5.3	PASS	muenchen	muenchen	Muenchen|Virginia|Manhattan|Yovokome	PASS	INFO: Number of cgMLST330 loci found (n=330)	C2-C3	Unknown:Unknown	unknown	unknown	environmental	99.36	0.71	4640245	186587	49	0.988326	1520	1281	879	660	587	539	506	416	313	264	221	195	186	150	129	120	102	97	85	65	47	44	37	31	378	361	348	311	297
GCA_000486975.1	ftp://ftp.ncbi.nlm.nih.gov/genomes/all/GCA/000/486/975/GCA_000486975.1_ASM48697v1	unknown	Newbler v. 2.6	PASS	senftenberg	senftenberg	Senftenberg	PASS	INFO: Number of cgMLST330 loci found (n=329)	E4	USA: CA	pistachios	unknown	environmental	99.19	0.83	4704583	133412	93	0.982181	6884	5759	4086	3064	2700	2497	2347	1900	1516	1340	1216	1131	1091	949	868	813	755	732	670	555	463	406	332	222	194	179	166	138	126
GCA_000487015.2	ftp://ftp.ncbi.nlm.nih.gov/genomes/all/GCA/000/487/015/GCA_000487015.2_ASM48701v2	unknown	HGAP v. v. 3.0	PASS	muenster	muenster	Vejle|Muenster|Vilvoorde	PASS	INFO: Number of cgMLST330 loci found (n=330)	E1	USA:PA	Filter from Dairy Farm	2003-06-24	environmental	99.65	0.51	4756014	4756014	1	0.979109	4645	3833	2659	1945	1686	1535	1435	1133	857	719	619	565	539	452	403	376	342	328	288	229	184	173	155	114	99	92	81	63	53
GCA_000487035.2	ftp://ftp.ncbi.nlm.nih.gov/genomes/all/GCA/000/487/035/GCA_000487035.2_ASM48703v2	unknown	HGAP v. v. 3.0	PASS	muenster	muenster	Vejle|Muenster|Vilvoorde	PASS	INFO: Number of cgMLST330 loci found (n=330)	E1	USA:NC	Fecal Sample from Dairy Farm	2001-07-24	clinical	99.71	0.76	4972820	4879583	3	0.978187	9765	3839	2659	1945	1686	1535	1435	1133	857	719	619	565	539	452	403	376	342	328	288	229	184	173	155	114	99	92	81	63	53
GCA_000487055.1	ftp://ftp.ncbi.nlm.nih.gov/genomes/all/GCA/000/487/055/GCA_000487055.1_ASM48705v1	unknown	Newbler v. 2.3	FAIL	kentucky	kentucky	Kentucky	PASS	INFO: Number of cgMLST330 loci found (n=328)	C2-C3	Unknown:Unknown	unknown	unknown	environmental	97.48	0.89	4798309	53837	210	0.887865	NA	NA	NA	NA	NA	NA	NA	NA	NA	NA	NA	NA	NA	NA	NA	NA	NA	NA	NA	NA	NA	NA	NA	NA	NA	NA	NA	NA	NA
GCA_000487075.1	ftp://ftp.ncbi.nlm.nih.gov/genomes/all/GCA/000/487/075/GCA_000487075.1_ASM48707v1	unknown	Newbler v. 2.5.3	PASS	kentucky	kentucky	Kentucky	PASS	INFO: Number of cgMLST330 loci found (n=329)	C2-C3	Unknown:Unknown	feces, dairy cow	2006-03-24	clinical	99.56	1.66	4807068	84872	114	0.968356	7428	6191	4339	3228	2833	2613	2458	1994	1603	1423	1296	1210	1170	1028	947	891	833	810	746	624	528	468	389	275	247	232	219	189	177
GCA_000487095.1	ftp://ftp.ncbi.nlm.nih.gov/genomes/all/GCA/000/487/095/GCA_000487095.1_ASM48709v1	unknown	Newbler v. 2.6	PASS	javiana	javiana	Koessen|Mendoza|Houston|Panama|Victoria|Itami|Javiana|India	PASS	INFO: Number of cgMLST330 loci found (n=330)	D1	Unknown:Unknown	unknown	unknown	environmental	99.54	0.79	4693076	164927	65	0.968971	5688	4751	3312	2418	2101	1917	1796	1413	1073	916	797	731	699	585	517	472	429	409	359	278	219	202	181	123	103	94	83	63	53
GCA_000487115.1	ftp://ftp.ncbi.nlm.nih.gov/genomes/all/GCA/000/487/115/GCA_000487115.1_ASM48711v1	unknown	Newbler v. 2.3	PASS	javiana	javiana	Koessen|Mendoza|Houston|Panama|Victoria|Itami|Javiana|India	PASS	INFO: Number of cgMLST330 loci found (n=330)	D1	USA:VA	Creek	2010-07-20	environmental	99.57	0.44	4734351	94676	103	0.972657	5575	4652	3241	2364	2052	1870	1752	1375	1043	890	772	709	679	567	500	459	420	402	354	276	219	202	181	123	103	94	83	63	53
GCA_000487135.1	ftp://ftp.ncbi.nlm.nih.gov/genomes/all/GCA/000/487/135/GCA_000487135.1_ASM48713v1	unknown	Ray v. 2.0.0	PASS	indiana	indiana	Indiana	PASS	INFO: Number of cgMLST330 loci found (n=330)	B	Unknown:Unknown	unknown	unknown	environmental	98.65	0.52	4704226	124684	69	0.969278	6652	5594	3987	2993	2634	2435	2289	1852	1469	1294	1171	1086	1046	906	826	771	715	693	631	517	425	369	298	191	163	148	135	107	95
GCA_000487155.2	ftp://ftp.ncbi.nlm.nih.gov/genomes/all/GCA/000/487/155/GCA_000487155.2_ASM48715v2	unknown	HGAP v. v. 3.0	PASS	inverness	inverness	Inverness	PASS	INFO: Number of cgMLST330 loci found (n=330)	P	Unknown:Unknown	unknown	unknown	environmental	99.71	0.57	4989883	4865682	2	0.987097	9049	7413	5113	3787	3328	3076	2892	2363	1929	1727	1586	1491	1445	1279	1183	1119	1046	1018	942	804	685	595	508	387	356	340	327	291	278
GCA_000487175.1	ftp://ftp.ncbi.nlm.nih.gov/genomes/all/GCA/000/487/175/GCA_000487175.1_ASM48717v1	unknown	Newbler v. 2.6	PASS	hadar	hadar	Hadar|Istanbul|Chomedey|Glostrup	PASS	INFO: Number of cgMLST330 loci found (n=330)	C2-C3	Unknown:Unknown	unknown	unknown	environmental	99.41	0.65	4693021	182405	58	0.980645	2973	2383	1519	1051	901	816	755	609	459	381	319	278	262	207	176	161	135	127	110	84	62	56	48	38	378	361	348	311	297
GCA_000487195.1	ftp://ftp.ncbi.nlm.nih.gov/genomes/all/GCA/000/487/195/GCA_000487195.1_ASM48719v1	unknown	Newbler v. 2.3	FAIL	gaminara	gaminara	Gaminara	WARNING	INFO: Number of cgMLST330 loci found (n=323) | WARNING: Only matched 289 cgMLST330 loci. Min threshold for confident serovar prediction from cgMLST is 297.0	I	Unknown:Unknown	plant-dreived foodstuff	1995	environmental	96.91	2.42	5067507	34032	318	NA	NA	NA	NA	NA	NA	NA	NA	NA	NA	NA	NA	NA	NA	NA	NA	NA	NA	NA	NA	NA	NA	NA	NA	NA	NA	NA	NA	NA	NA
GCA_000487215.1	ftp://ftp.ncbi.nlm.nih.gov/genomes/all/GCA/000/487/215/GCA_000487215.1_ASM48721v1	unknown	Newbler v. 2.6	PASS	give var. 15+, 34+	give	Give|Joal|Parkroyal|Tomelilla	PASS	INFO: Number of cgMLST330 loci found (n=330)	E1	USA:OH	Filter from Dairy Farm	2003-07-07	environmental	99.18	0.84	4708244	317912	36	0.968049	5255	4368	3029	2185	1897	1726	1615	1268	966	822	706	646	618	515	458	424	388	374	327	257	205	190	169	115	99	92	81	63	53
GCA_000487235.1	ftp://ftp.ncbi.nlm.nih.gov/genomes/all/GCA/000/487/235/GCA_000487235.1_ASM48723v1	unknown	Newbler v. 2.6	FAIL	derby	derby	Derby|Agona|Essen|Budapest	PASS	INFO: Number of cgMLST330 loci found (n=326)	B	USA:MN	Filter from Dairy Farm	2003-07-29	environmental	99.35	1.23	4801329	50660	246	0.930876	NA	NA	NA	NA	NA	NA	NA	NA	NA	NA	NA	NA	NA	NA	NA	NA	NA	NA	NA	NA	NA	NA	NA	NA	NA	NA	NA	NA	NA
GCA_000487255.2	ftp://ftp.ncbi.nlm.nih.gov/genomes/all/GCA/000/487/255/GCA_000487255.2_ASM48725v2	unknown	HGAP v. v. 3.0	PASS	chester	chester	Chester|Sandiego	PASS	INFO: Number of cgMLST330 loci found (n=330)	B	Unknown:Unknown	unknown	unknown	environmental	99.21	0.8	4660922	4660922	1	0.973579	9766	3745	2588	1889	1638	1491	1391	1100	831	699	602	551	528	441	392	365	331	317	280	225	181	171	153	113	99	92	81	63	53
GCA_000487275.1	ftp://ftp.ncbi.nlm.nih.gov/genomes/all/GCA/000/487/275/GCA_000487275.1_ASM48727v1	unknown	Newbler v. 2.6	PASS	cerro	cerro	Cerro	PASS	INFO: Number of cgMLST330 loci found (n=330)	K	USA:PA	fecal sample	2000-09-15	clinical	99.67	0.81	4731601	193703	59	0.974501	6541	5505	3934	2954	2602	2405	2263	1830	1446	1272	1150	1066	1026	889	809	754	699	677	617	504	414	361	292	185	158	143	130	102	90
GCA_000487295.3	ftp://ftp.ncbi.nlm.nih.gov/genomes/all/GCA/000/487/295/GCA_000487295.3_ASM48729v3	unknown	SMRT Portal HGAP v. 2.3	PASS	choleraesuis	choleraesuis	Hissar|Choleraesuis|Paratyphi C|Typhisuis|Chiredzi	PASS	INFO: Number of cgMLST330 loci found (n=330)	C1	Unknown:Unknown	unknown	unknown	environmental	99.26	0.59	4801679	4752095	2	0.968971	9280	7626	5282	3921	3456	3201	3011	2457	2003	1791	1646	1550	1503	1333	1231	1159	1080	1050	967	822	703	613	525	402	371	354	341	305	292
GCA_000487335.1	ftp://ftp.ncbi.nlm.nih.gov/genomes/all/GCA/000/487/335/GCA_000487335.1_ASM48733v1	unknown	Newbler v. 2.3	PASS	braenderup	braenderup	Braenderup	PASS	INFO: Number of cgMLST330 loci found (n=330)	C1	Unknown:Unknown	unknown	unknown	environmental	99.29	0.42	4708757	204832	64	0.988326	1117	941	631	472	420	388	360	300	218	183	155	140	134	114	101	93	79	76	68	53	37	33	28	23	21	18	17	311	297
GCA_000487355.1	ftp://ftp.ncbi.nlm.nih.gov/genomes/all/GCA/000/487/355/GCA_000487355.1_ASM48735v1	unknown	Newbler v. 2.6	PASS	bareilly	bareilly	Richmond|Bareilly|Solt	PASS	INFO: Number of cgMLST330 loci found (n=330)	C1	Unknown:Unknown	unknown	unknown	environmental	99.59	0.38	4710669	314011	37	0.985561	379	318	235	178	164	154	148	136	101	84	72	62	59	53	46	43	40	39	34	26	17	14	12	11	10	9	9	7	4
GCA_000487375.1	ftp://ftp.ncbi.nlm.nih.gov/genomes/all/GCA/000/487/375/GCA_000487375.1_ASM48737v1	unknown	Newbler v. 2.6	PASS	berta	berta	Berta|Pensacola|Sangalkam	PASS	INFO: Number of cgMLST330 loci found (n=330)	D1	Unknown:Unknown	unknown	unknown	environmental	98.69	0.27	4721107	231076	55	0.971121	9493	7809	5411	4015	3539	3283	3086	2519	2049	1827	1677	1579	1529	1358	1255	1180	1100	1069	983	837	714	624	534	409	378	361	348	311	297
GCA_000487395.1	ftp://ftp.ncbi.nlm.nih.gov/genomes/all/GCA/000/487/395/GCA_000487395.1_ASM48739v1	unknown	Newbler v. 2.6	FAIL	bareilly	bareilly	Richmond|Bareilly|Solt	PASS	INFO: Number of cgMLST330 loci found (n=327)	C1	USA:VA	environmental swab	unknown	environmental	98.39	1.34	4740741	32714	288	NA	NA	NA	NA	NA	NA	NA	NA	NA	NA	NA	NA	NA	NA	NA	NA	NA	NA	NA	NA	NA	NA	NA	NA	NA	NA	NA	NA	NA	NA
GCA_000487415.1	ftp://ftp.ncbi.nlm.nih.gov/genomes/all/GCA/000/487/415/GCA_000487415.1_ASM48741v1	unknown	Ray v. 2.0.0	PASS	bareilly	bareilly	Richmond|Bareilly|Solt	PASS	INFO: Number of cgMLST330 loci found (n=330)	C1	USA:FL	Irrigation Water	2009-05-14	environmental	97.58	2.13	4687775	178323	45	0.977573	392	331	247	186	170	159	152	140	103	86	73	63	60	54	47	44	41	40	35	26	17	14	12	11	10	9	9	7	4
GCA_000487435.1	ftp://ftp.ncbi.nlm.nih.gov/genomes/all/GCA/000/487/435/GCA_000487435.1_ASM48743v1	unknown	Ray v. 2.0.0	PASS	bareilly	bareilly	Richmond|Bareilly|Solt	PASS	INFO: Number of cgMLST330 loci found (n=324)	C1	USA:SC	cantaloupe	2005-07-06	environmental	97.51	0.49	4673028	59124	136	0.967435	9206	7550	5212	3864	3398	3144	2957	2420	1976	1770	1629	1533	1486	1318	1219	1149	1073	1044	963	819	700	610	522	400	369	352	339	303	290
GCA_000487455.1	ftp://ftp.ncbi.nlm.nih.gov/genomes/all/GCA/000/487/455/GCA_000487455.1_ASM48745v1	unknown	Ray v. 2.0.0	PASS	bareilly	bareilly	Richmond|Bareilly|Solt	PASS	INFO: Number of cgMLST330 loci found (n=330)	C1	Unknown:Unknown	Frog Legs	1975-07	environmental	98.55	0.43	4588350	101927	83	0.986482	433	363	250	188	172	160	153	141	104	87	74	64	61	55	48	45	42	41	36	27	17	14	12	11	10	9	9	7	4
GCA_000487475.1	ftp://ftp.ncbi.nlm.nih.gov/genomes/all/GCA/000/487/475/GCA_000487475.1_ASM48747v1	unknown	Newbler v. 2.6	PASS	agona	agona	Derby|Agona|Essen|Budapest	PASS	INFO: Number of cgMLST330 loci found (n=330)	B	Guatemala	Sesame Seeds, Hulled	2006-09-22	environmental	99.61	0.57	4790821	229726	57	0.989247	7795	6466	4493	3331	2925	2700	2539	2065	1668	1482	1354	1267	1226	1082	999	942	881	857	791	669	571	510	430	314	286	271	258	226	214
GCA_000487495.1	ftp://ftp.ncbi.nlm.nih.gov/genomes/all/GCA/000/487/495/GCA_000487495.1_ASM48749v1	unknown	Newbler v. 2.6	PASS	agona	agona	Derby|Agona|Essen|Budapest	PASS	INFO: Number of cgMLST330 loci found (n=330)	B	Mexico	Alfalfa Herbal Tea	2003-04-18	environmental	99.6	0.54	4817190	308112	43	0.99232	7728	6428	4483	3328	2922	2697	2536	2063	1667	1481	1353	1266	1225	1081	999	942	881	857	791	669	571	510	430	314	286	271	258	226	214
GCA_000487515.2	ftp://ftp.ncbi.nlm.nih.gov/genomes/all/GCA/000/487/515/GCA_000487515.2_ASM48751v2	unknown	HGAP v. v. 3.0	PASS	albany	albany	Albany|Duesseldorf	PASS	INFO: Number of cgMLST330 loci found (n=330)	C2-C3	Unknown:Unknown	unknown	unknown	environmental	99.56	0.79	4805448	4805448	1	0.992012	9767	8028	4065	3051	2687	2485	2338	1893	1510	1335	1211	1126	1086	944	863	808	750	727	665	550	458	401	327	217	189	174	161	133	121
GCA_000487535.1	ftp://ftp.ncbi.nlm.nih.gov/genomes/all/GCA/000/487/535/GCA_000487535.1_ASM48753v1	unknown	Newbler v. 2.6	PASS	agona	agona	Derby|Agona|Essen|Budapest	PASS	INFO: Number of cgMLST330 loci found (n=330)	B	Unknown:Unknown	unknown	unknown	environmental	99.57	0.57	4706657	203738	57	0.987097	7727	6427	4482	3327	2921	2696	2535	2062	1666	1480	1352	1265	1224	1081	999	942	881	857	791	669	571	510	430	314	286	271	258	226	214
GCA_000487555.1	ftp://ftp.ncbi.nlm.nih.gov/genomes/all/GCA/000/487/555/GCA_000487555.1_ASM48755v1	unknown	Newbler v. 2.6	PASS	agona	mbandaka	Albert|Tokoin|Djugu|Mbandaka|Hadar|Istanbul|Chomedey|Glostrup|Ruanda|Inglis|Mahina|Podiensis|Kristianstad|Dallgow|Telhashomer|Sapele|Redlands|Djibouti|Umbilo|Luckenwalde|Kumasi|Canton|Barry|Inpraw|Llobregat|Namoda|Isaszeg	FAIL	FAIL: Wzx/Wzy genes missing. Cannot determine O-antigen group/serogroup. Cannot accurately predict serovar from antigen genes. | INFO: Number of cgMLST330 loci found (n=330)	-	China	Isolated Soy Protein	2006-07-28	environmental	98.75	0.47	4729263	276630	42	0.98126	7002	5842	4131	3089	2721	2513	2362	1914	1528	1352	1227	1142	1102	960	879	824	766	743	681	566	474	416	342	233	205	190	177	148	136
GCA_000487575.2	ftp://ftp.ncbi.nlm.nih.gov/genomes/all/GCA/000/487/575/GCA_000487575.2_ASM48757v2	unknown	SMRT Portal HGAP v. 2.1.1	PASS	anatum	anatum	Anatum|Hayindogo	PASS	INFO: Number of cgMLST330 loci found (n=329)	E1	USA: PA	tomatoes	unknown	environmental	99.61	0.45	4706101	4706101	1	0.98894	3536	2876	1892	1356	1173	1071	989	775	562	455	381	335	319	257	223	208	180	169	148	114	81	72	60	48	41	36	30	16	11
GCA_000487595.1	ftp://ftp.ncbi.nlm.nih.gov/genomes/all/GCA/000/487/595/GCA_000487595.1_ASM48759v1	unknown	Newbler v. 2.6	PASS	anatum	anatum	Anatum|Hayindogo	PASS	INFO: Number of cgMLST330 loci found (n=328)	E1	USA:FL	human	2001	clinical	99.51	0.83	4694390	72830	160	0.961905	3693	2995	1945	1383	1195	1090	1006	783	568	458	383	337	321	258	224	208	180	169	148	114	81	72	60	48	41	36	30	16	11
GCA_000487615.2	ftp://ftp.ncbi.nlm.nih.gov/genomes/all/GCA/000/487/615/GCA_000487615.2_ASM48761v2	unknown	SMRT Portal HGAP v. 2.1.1	PASS	abony	abony	Abony|Wagenia	PASS	INFO: Number of cgMLST330 loci found (n=329)	B	Unknown:Unknown	unknown	unknown	environmental	99.47	0.55	4737447	4737447	1	0.992627	704	598	423	327	293	277	258	218	161	134	113	100	96	83	73	70	63	61	55	44	30	27	25	20	18	17	348	311	297
GCA_000487635.2	ftp://ftp.ncbi.nlm.nih.gov/genomes/all/GCA/000/487/635/GCA_000487635.2_ASM48763v2	unknown	Ray v. 2.0.0	FAIL	60:r:e,n,x,z15	iiib 60:r:e,n,x,z15	IIIb 60:r:e,n,x,z15	WARNING	FAIL: Moderate number of cgMLST330 loci missing (n=23 > 10) | INFO: Number of cgMLST330 loci found (n=307)	O:60	Unknown:Unknown	unknown	unknown	environmental	95.27	8.6	5287916	119424	104	NA	NA	NA	NA	NA	NA	NA	NA	NA	NA	NA	NA	NA	NA	NA	NA	NA	NA	NA	NA	NA	NA	NA	NA	NA	NA	NA	NA	NA	NA
GCA_000487655.1	ftp://ftp.ncbi.nlm.nih.gov/genomes/all/GCA/000/487/655/GCA_000487655.1_ASM48765v1	unknown	Ray v. 2.0.0	FAIL	nchanga	nchanga	Nchanga|Sinstorf|Freiburg|Uganda|Stuivenberg|Ngor|Fulda|Westerstede|Lokstedt	PASS	INFO: Number of cgMLST330 loci found (n=328)	E1	India	Tuna, Frozen Ground Yellowfin	unknown	environmental	98.57	0.64	4684085	17284	525	NA	NA	NA	NA	NA	NA	NA	NA	NA	NA	NA	NA	NA	NA	NA	NA	NA	NA	NA	NA	NA	NA	NA	NA	NA	NA	NA	NA	NA	NA
GCA_000487675.1	ftp://ftp.ncbi.nlm.nih.gov/genomes/all/GCA/000/487/675/GCA_000487675.1_ASM48767v1	unknown	Ray v. 2.0.0	FAIL	nchanga	nchanga	Nchanga|Sinstorf|Freiburg|Uganda|Stuivenberg|Ngor|Fulda|Westerstede|Lokstedt	PASS	INFO: Number of cgMLST330 loci found (n=321)	E1	India	Tuna, Frozen Ground Yellowfin	unknown	environmental	97.61	1.6	4709485	16779	492	NA	NA	NA	NA	NA	NA	NA	NA	NA	NA	NA	NA	NA	NA	NA	NA	NA	NA	NA	NA	NA	NA	NA	NA	NA	NA	NA	NA	NA	NA
GCA_000487695.1	ftp://ftp.ncbi.nlm.nih.gov/genomes/all/GCA/000/487/695/GCA_000487695.1_ASM48769v1	unknown	Ray v. 2.0.0	FAIL	eastbourne	eastbourne	Bournemouth|Eastbourne|Bergedorf|Waedenswil	PASS	INFO: Number of cgMLST330 loci found (n=326)	D1	Unknown:Unknown	Chocolate Balls	unknown	environmental	98.2	0.77	4513345	24138	365	NA	NA	NA	NA	NA	NA	NA	NA	NA	NA	NA	NA	NA	NA	NA	NA	NA	NA	NA	NA	NA	NA	NA	NA	NA	NA	NA	NA	NA	NA
GCA_000487715.1	ftp://ftp.ncbi.nlm.nih.gov/genomes/all/GCA/000/487/715/GCA_000487715.1_ASM48771v1	unknown	Ray v. 2.0.0	FAIL	cubana	cubana	Cubana|Agoueve	WARNING	FAIL: Moderate number of cgMLST330 loci missing (n=28 > 10) | INFO: Number of cgMLST330 loci found (n=302) | WARNING: Only matched 292 cgMLST330 loci. Min threshold for confident serovar prediction from cgMLST is 297.0	G	Philippines	Dessicated coconut	unknown	environmental	95.36	3.69	4789220	11129	826	NA	NA	NA	NA	NA	NA	NA	NA	NA	NA	NA	NA	NA	NA	NA	NA	NA	NA	NA	NA	NA	NA	NA	NA	NA	NA	NA	NA	NA	NA
GCA_000487735.1	ftp://ftp.ncbi.nlm.nih.gov/genomes/all/GCA/000/487/735/GCA_000487735.1_ASM48773v1	unknown	Ray v. 2.0.0	FAIL	havana	havana	Nitra|Derby|Agona|Essen|Budapest|Rissen|Berta|Enteritidis|Wernigerode|Hillingdon|Regent|Suberu|Rideau|Havana|Bron|Warragul|Tees|Pontypridd|Friedrichsfelde|Abadina|Adelaide|Agodi|Saintemarie|Borreze|Bijlmer|Milwaukee|Vleuten|Suelldorf|Sljeme|Luke	FAIL	FAIL: Wzx/Wzy genes missing. Cannot determine O-antigen group/serogroup. Cannot accurately predict serovar from antigen genes. | INFO: Number of cgMLST330 loci found (n=329)	-	Egypt	Bone Meal	unknown	environmental	98.35	0.47	4588120	20466	377	NA	NA	NA	NA	NA	NA	NA	NA	NA	NA	NA	NA	NA	NA	NA	NA	NA	NA	NA	NA	NA	NA	NA	NA	NA	NA	NA	NA	NA	NA
GCA_000487775.2	ftp://ftp.ncbi.nlm.nih.gov/genomes/all/GCA/000/487/775/GCA_000487775.2_ASM48777v2	unknown	SMRT Portal HGAP v. 1.3.3	PASS	bredeney	bredeney	Bredeney|Kubacha	PASS	INFO: Number of cgMLST330 loci found (n=330)	B	Unknown:Unknown	Marjoram	unknown	environmental	99.65	0.59	4603849	4603849	1	0.976344	5397	4490	3113	2255	1951	1774	1656	1293	975	828	711	651	622	519	461	426	390	376	329	257	205	190	169	115	99	92	81	63	53
GCA_000487795.1	ftp://ftp.ncbi.nlm.nih.gov/genomes/all/GCA/000/487/795/GCA_000487795.1_ASM48779v1	unknown	Ray v. 2.0.0	FAIL	ohio	ohio	Ohio	PASS	INFO: Number of cgMLST330 loci found (n=330)	C1	Unknown:Unknown	Pork sausage	unknown	environmental	99.08	0.61	4716623	27583	317	NA	NA	NA	NA	NA	NA	NA	NA	NA	NA	NA	NA	NA	NA	NA	NA	NA	NA	NA	NA	NA	NA	NA	NA	NA	NA	NA	NA	NA	NA
GCA_000487815.1	ftp://ftp.ncbi.nlm.nih.gov/genomes/all/GCA/000/487/815/GCA_000487815.1_ASM48781v1	unknown	Ray v. 2.0.0	FAIL	manhattan	manhattan	Muenchen|Virginia|Manhattan|Yovokome	PASS	INFO: Number of cgMLST330 loci found (n=329)	C2-C3	USA:WA	Meat Bone Meal	unknown	environmental	98.73	0.77	4574283	17822	494	NA	NA	NA	NA	NA	NA	NA	NA	NA	NA	NA	NA	NA	NA	NA	NA	NA	NA	NA	NA	NA	NA	NA	NA	NA	NA	NA	NA	NA	NA
GCA_000487835.1	ftp://ftp.ncbi.nlm.nih.gov/genomes/all/GCA/000/487/835/GCA_000487835.1_ASM48783v1	unknown	Ray v. 2.0.0	FAIL	norwich	norwich	Norwich|Adamstua	PASS	INFO: Number of cgMLST330 loci found (n=330)	C1	Unknown:Unknown	Raw Oysters	unknown	environmental	98.45	0.67	4801521	43707	231	NA	NA	NA	NA	NA	NA	NA	NA	NA	NA	NA	NA	NA	NA	NA	NA	NA	NA	NA	NA	NA	NA	NA	NA	NA	NA	NA	NA	NA	NA
GCA_000487855.1	ftp://ftp.ncbi.nlm.nih.gov/genomes/all/GCA/000/487/855/GCA_000487855.1_ASM48785v1	unknown	Ray v. 2.0.0	PASS	litchfield	litchfield	Litchfield|Pakistan|Loanda|Fayed|Hiduddify	PASS	INFO: Number of cgMLST330 loci found (n=330)	C2-C3	USA:WI	milk	unknown	environmental	98.23	2.36	4719007	96467	93	0.965591	1545	1304	896	676	603	553	520	428	321	272	228	200	191	155	133	123	104	99	86	66	48	45	38	31	378	361	348	311	297
GCA_000487875.1	ftp://ftp.ncbi.nlm.nih.gov/genomes/all/GCA/000/487/875/GCA_000487875.1_ASM48787v1	unknown	Ray v. 2.0.0	FAIL	hartford	hartford	Hartford|Mikawasima|Herzliya	PASS	INFO: Number of cgMLST330 loci found (n=330)	C1	Unknown:Unknown	Raw Oysters	unknown	environmental	95.91	2.58	4878498	148489	46	0.936098	NA	NA	NA	NA	NA	NA	NA	NA	NA	NA	NA	NA	NA	NA	NA	NA	NA	NA	NA	NA	NA	NA	NA	NA	NA	NA	NA	NA	NA
GCA_000487895.1	ftp://ftp.ncbi.nlm.nih.gov/genomes/all/GCA/000/487/895/GCA_000487895.1_ASM48789v1	unknown	Ray v. 2.0.0	PASS	braenderup	braenderup	Braenderup	PASS	INFO: Number of cgMLST330 loci found (n=330)	C1	USA:MA	Clinical - GI Sample; not stool	unknown	clinical	99.29	0.41	4687063	90525	107	0.989862	1119	943	632	472	420	388	360	300	218	183	155	140	134	114	101	93	79	76	68	53	37	33	28	23	21	18	17	311	297
GCA_000487915.2	ftp://ftp.ncbi.nlm.nih.gov/genomes/all/GCA/000/487/915/GCA_000487915.2_ASM48791v2	unknown	SMRT Portal HGAP v. 2.1.1	PASS	abaetetuba	abaetetuba	Galiema|Thompson|Pretoria|Abaetetuba	PASS	INFO: Number of cgMLST330 loci found (n=330)	F	Argentina: Zaiman	creek water	unknown	environmental	99.27	0.48	4547600	4547600	1	0.974501	5910	4961	3509	2585	2242	2047	1916	1498	1135	970	848	774	737	617	548	501	451	430	378	295	232	213	190	131	110	100	89	64	54
GCA_000487935.2	ftp://ftp.ncbi.nlm.nih.gov/genomes/all/GCA/000/487/935/GCA_000487935.2_ASM48793v2	unknown	HGAP v. 3.0	PASS	stanleyville	saintpaul	Saintpaul|Reading	PASS	INFO: Number of cgMLST330 loci found (n=330)	B	United Kingdom: Scotland	unknown	1988	environmental	99.1	0.57	5102976	4888463	4	0.971736	9768	8029	5557	4122	3625	3356	3151	2567	424	347	286	248	232	179	153	140	118	111	95	72	54	49	42	34	378	361	348	311	297
GCA_000493295.2	ftp://ftp.ncbi.nlm.nih.gov/genomes/all/GCA/000/493/295/GCA_000493295.2_ASM49329v2	unknown	HGAP v. v. 3.0	PASS	poona	poona	Poona|Farmsen	PASS	INFO: Number of cgMLST330 loci found (n=330)	G	Unknown:Unknown	iguana	unknown	clinical	99.26	0.72	5091833	4876720	3	0.972657	9769	8030	2889	2075	1795	1632	1527	1201	907	763	659	603	576	484	435	404	369	355	310	247	198	185	165	115	99	92	81	63	53
GCA_000493535.2	ftp://ftp.ncbi.nlm.nih.gov/genomes/all/GCA/000/493/535/GCA_000493535.2_DT2	unknown	unknown	PASS	typhimurium	typhimurium	Typhimurium|Lagos	PASS	INFO: Number of cgMLST330 loci found (n=330)	B	Unknown:Unknown	unknown	unknown	environmental	99.58	0.41	4908645	4814801	2	0.989862	2104	1738	1162	834	727	660	615	502	380	316	262	226	215	168	143	132	112	108	93	70	52	49	42	34	378	361	348	311	297
GCA_000493675.1	ftp://ftp.ncbi.nlm.nih.gov/genomes/all/GCA/000/493/675/GCA_000493675.1_DT104	unknown	unknown	PASS	typhimurium dt104	typhimurium	Typhimurium|Lagos	PASS	INFO: Number of cgMLST330 loci found (n=330)	B	Unknown:Unknown	unknown	unknown	environmental	99.67	0.78	5027665	4933631	2	0.992934	2739	2211	1419	980	838	757	701	563	418	341	280	242	226	173	149	136	114	108	93	70	52	49	42	34	378	361	348	311	297
GCA_000494325.1	ftp://ftp.ncbi.nlm.nih.gov/genomes/all/GCA/000/494/325/GCA_000494325.1_CFSAN000453_01.0	unknown	Newbler v. 2.5.3	PASS	agona	agona	Derby|Agona|Essen|Budapest	PASS	INFO: Number of cgMLST330 loci found (n=330)	B	Unknown:Unknown	unknown	unknown	environmental	99.5	0.61	4768493	218655	47	0.986482	7866	6509	4499	3331	2925	2700	2539	2065	1668	1482	1354	1267	1226	1082	999	942	881	857	791	669	571	510	430	314	286	271	258	226	214
GCA_000494345.1	ftp://ftp.ncbi.nlm.nih.gov/genomes/all/GCA/000/494/345/GCA_000494345.1_CFSAN000456_01.0	unknown	Newbler v. 2.5.3	PASS	agona	agona	Derby|Agona|Essen|Budapest	PASS	INFO: Number of cgMLST330 loci found (n=330)	B	Unknown:Unknown	unknown	unknown	environmental	99.31	0.61	4763100	105066	77	0.95914	7903	6544	4528	3355	2948	2723	2558	2077	1673	1486	1355	1267	1226	1082	999	942	881	857	791	669	571	510	430	314	286	271	258	226	214
GCA_000494365.1	ftp://ftp.ncbi.nlm.nih.gov/genomes/all/GCA/000/494/365/GCA_000494365.1_CFSAN000479_01.0	unknown	Newbler v. 2.5.3	PASS	agona	agona	Derby|Agona|Essen|Budapest	PASS	INFO: Number of cgMLST330 loci found (n=330)	B	Unknown:Unknown	unknown	unknown	environmental	99.31	0.66	4723131	129744	71	0.965591	7899	6540	4524	3351	2944	2719	2554	2073	1669	1482	1354	1267	1226	1082	999	942	881	857	791	669	571	510	430	314	286	271	258	226	214
GCA_000494385.3	ftp://ftp.ncbi.nlm.nih.gov/genomes/all/GCA/000/494/385/GCA_000494385.3_ASM49438v3	unknown	SMRT Portal HGAP v. 2.3	PASS	agona	agona	Derby|Agona|Essen|Budapest	PASS	INFO: Number of cgMLST330 loci found (n=330)	B	Unknown:Unknown	unknown	unknown	environmental	99.53	0.57	4798531	4798531	1	0.993856	7868	6511	4499	3331	2925	2700	2539	2065	1668	1482	1354	1267	1226	1082	999	942	881	857	791	669	571	510	430	314	286	271	258	226	214
GCA_000494405.1	ftp://ftp.ncbi.nlm.nih.gov/genomes/all/GCA/000/494/405/GCA_000494405.1_CFSAN000455_01.0	unknown	Newbler v. 2.5.3	PASS	agona	agona	Derby|Agona|Essen|Budapest	PASS	INFO: Number of cgMLST330 loci found (n=330)	B	Unknown:Unknown	unknown	unknown	environmental	99.29	0.58	4764514	137011	79	0.970814	7895	6537	4522	3349	2942	2717	2552	2071	1668	1482	1354	1267	1226	1082	999	942	881	857	791	669	571	510	430	314	286	271	258	226	214
GCA_000494425.1	ftp://ftp.ncbi.nlm.nih.gov/genomes/all/GCA/000/494/425/GCA_000494425.1_CFSAN000452_01.0	unknown	Newbler v. 2.5.3	PASS	agona	agona	Derby|Agona|Essen|Budapest	PASS	INFO: Number of cgMLST330 loci found (n=330)	B	Unknown:Unknown	unknown	unknown	environmental	99.57	0.82	4766171	126709	69	0.976651	7892	6534	4519	3346	2939	2714	2549	2068	1668	1482	1354	1267	1226	1082	999	942	881	857	791	669	571	510	430	314	286	271	258	226	214
GCA_000494445.1	ftp://ftp.ncbi.nlm.nih.gov/genomes/all/GCA/000/494/445/GCA_000494445.1_CFSAN000484_01.0	unknown	Newbler v. 2.5.3	PASS	agona	agona	Derby|Agona|Essen|Budapest	PASS	INFO: Number of cgMLST330 loci found (n=330)	B	Unknown:Unknown	unknown	unknown	environmental	99.54	0.59	4718856	149828	61	0.978802	7888	6530	4515	3342	2935	2710	2545	2065	1668	1482	1354	1267	1226	1082	999	942	881	857	791	669	571	510	430	314	286	271	258	226	214
GCA_000494465.1	ftp://ftp.ncbi.nlm.nih.gov/genomes/all/GCA/000/494/465/GCA_000494465.1_CFSAN000470_01.0	unknown	Newbler v. 2.5.3	PASS	agona	agona	Derby|Agona|Essen|Budapest	PASS	INFO: Number of cgMLST330 loci found (n=330)	B	Unknown:Unknown	unknown	unknown	environmental	99.47	0.8	4764664	172266	74	0.970507	7894	6536	4521	3348	2941	2716	2551	2070	1668	1482	1354	1267	1226	1082	999	942	881	857	791	669	571	510	430	314	286	271	258	226	214
GCA_000494485.1	ftp://ftp.ncbi.nlm.nih.gov/genomes/all/GCA/000/494/485/GCA_000494485.1_CFSAN000866_01.0	unknown	Newbler v. 2.5.3	FAIL	newport	newport	Newport|Bardo|Ferruch|Kottbus	PASS	INFO: Number of cgMLST330 loci found (n=327)	C2-C3	Unknown:Unknown	unknown	unknown	environmental	99.22	0.56	4674369	55807	151	0.939171	NA	NA	NA	NA	NA	NA	NA	NA	NA	NA	NA	NA	NA	NA	NA	NA	NA	NA	NA	NA	NA	NA	NA	NA	NA	NA	NA	NA	NA
GCA_000494505.1	ftp://ftp.ncbi.nlm.nih.gov/genomes/all/GCA/000/494/505/GCA_000494505.1_CFSAN000454_01.0	unknown	Newbler v. 2.5.3	PASS	agona	agona	Derby|Agona|Essen|Budapest	PASS	INFO: Number of cgMLST330 loci found (n=330)	B	Unknown:Unknown	unknown	unknown	environmental	99.37	0.57	4768078	261273	40	0.986482	7867	6510	4499	3331	2925	2700	2539	2065	1668	1482	1354	1267	1226	1082	999	942	881	857	791	669	571	510	430	314	286	271	258	226	214
GCA_000495295.1	ftp://ftp.ncbi.nlm.nih.gov/genomes/all/GCA/000/495/295/GCA_000495295.1_S-70	unknown	MIRA v. 3.4.0	FAIL	saintpaul	oranienburg	Othmarschen|Haelsingborg|Oranienburg|Moers	PASS	INFO: Number of cgMLST330 loci found (n=330)	C1	Mexico:Culiacan, Sinaloa	surface river water	unknown	environmental	99.09	0.95	4623096	148769	81	0.926882	NA	NA	NA	NA	NA	NA	NA	NA	NA	NA	NA	NA	NA	NA	NA	NA	NA	NA	NA	NA	NA	NA	NA	NA	NA	NA	NA	NA	NA
GCA_000495315.1	ftp://ftp.ncbi.nlm.nih.gov/genomes/all/GCA/000/495/315/GCA_000495315.1_S-76	unknown	MIRA v. 3.4.0	FAIL	oranienburg	oranienburg	Othmarschen|Haelsingborg|Oranienburg|Moers	PASS	INFO: Number of cgMLST330 loci found (n=328)	C1	Mexico: Sinaloa, Culiacan	river water	unknown	environmental	99.03	1.26	4623944	61498	177	0.930568	NA	NA	NA	NA	NA	NA	NA	NA	NA	NA	NA	NA	NA	NA	NA	NA	NA	NA	NA	NA	NA	NA	NA	NA	NA	NA	NA	NA	NA
GCA_000500025.1	ftp://ftp.ncbi.nlm.nih.gov/genomes/all/GCA/000/500/025/GCA_000500025.1_ASM50002v1	unknown	CLC Bio v. 6.0.1	PASS	cubana	cubana	Cubana|Agoueve	PASS	INFO: Number of cgMLST330 loci found (n=330)	G	USA: MD	chick feed	2012-06-06	environmental	99.58	1.01	4961331	261262	48	0.989247	7279	6070	4274	3188	2800	2581	2426	1966	1576	1398	1271	1186	1146	1004	923	867	809	786	723	604	510	450	372	259	231	216	203	174	162
GCA_000503845.1	ftp://ftp.ncbi.nlm.nih.gov/genomes/all/GCA/000/503/845/GCA_000503845.1_ASM50384v1	unknown	Newbler v. 2.6	PASS	agona	agona	Derby|Agona|Essen|Budapest	PASS	INFO: Number of cgMLST330 loci found (n=330)	B	Unknown:Unknown	unknown	unknown	clinical	99.62	0.57	4762840	4762840	1	0.992627	7759	6445	4491	3331	2925	2700	2539	2065	1668	1482	1354	1267	1226	1082	999	942	881	857	791	669	571	510	430	314	286	271	258	226	214
GCA_000504705.2	ftp://ftp.ncbi.nlm.nih.gov/genomes/all/GCA/000/504/705/GCA_000504705.2_ASM50470v2	unknown	Velvet v. 1.1.04	PASS	cubana	cubana	Cubana|Agoueve	PASS	INFO: Number of cgMLST330 loci found (n=329)	G	Unknown:Unknown	swine	unknown	environmental	99.52	0.92	4918476	72655	143	0.990783	7295	6082	4283	3191	2800	2581	2426	1966	1576	1398	1271	1186	1146	1004	923	867	809	786	723	604	510	450	372	259	231	216	203	174	162
GCA_000505085.1	ftp://ftp.ncbi.nlm.nih.gov/genomes/all/GCA/000/505/085/GCA_000505085.1_CFSAN001284_01.0	unknown	Velvet v. 1.2.09	PASS	typhimurium var. copenhagen	typhimurium	Typhimurium|Lagos	PASS	INFO: Number of cgMLST330 loci found (n=329)	B	USA:PA	feces, dairy cow	2000-05-09	clinical	99.53	1.15	5099386	50576	207	0.974194	1897	1569	1051	766	676	616	575	470	354	294	245	214	205	164	142	132	112	108	93	70	52	49	42	34	378	361	348	311	297
GCA_000505105.1	ftp://ftp.ncbi.nlm.nih.gov/genomes/all/GCA/000/505/105/GCA_000505105.1_CFSAN001333_01.0	unknown	Velvet v. 1.2.09	PASS	enteritidis	i -:l,v:1,7	I -:l,v:1,7	FAIL	FAIL: Wzx/Wzy genes missing. Cannot determine O-antigen group/serogroup. Cannot accurately predict serovar from antigen genes. | INFO: Number of cgMLST330 loci found (n=330)	-	USA:PA	cow feces	2002-10-01	clinical	99.71	1.19	4904178	52316	169	0.961598	5292	4408	3066	2220	1922	1749	1634	1276	968	822	706	646	618	515	458	424	388	374	327	257	205	190	169	115	99	92	81	63	53
GCA_000505125.1	ftp://ftp.ncbi.nlm.nih.gov/genomes/all/GCA/000/505/125/GCA_000505125.1_CFSAN001338_01.0	unknown	Newbler v. 2.6	FAIL	cerro	cerro	Cerro	FAIL	FAIL: Large number of cgMLST330 loci missing (n=32 > 30) | INFO: Number of cgMLST330 loci found (n=298) | WARNING: Only matched 286 cgMLST330 loci. Min threshold for confident serovar prediction from cgMLST is 297.0	K	USA:PA	fecal sample	2006-06-16	clinical	98.14	3.6	4605849	8580	930	NA	NA	NA	NA	NA	NA	NA	NA	NA	NA	NA	NA	NA	NA	NA	NA	NA	NA	NA	NA	NA	NA	NA	NA	NA	NA	NA	NA	NA	NA
GCA_000505145.1	ftp://ftp.ncbi.nlm.nih.gov/genomes/all/GCA/000/505/145/GCA_000505145.1_CFSAN001587_01.0	unknown	Newbler v. 2.6	PASS	cerro	cerro	Cerro	PASS	INFO: Number of cgMLST330 loci found (n=330)	K	USA:PA	feces, dairy cow	2012-06-11	clinical	99.61	0.95	4696949	219427	64	0.971736	6542	5505	3934	2954	2602	2405	2263	1830	1446	1272	1150	1066	1026	889	809	754	699	677	617	504	414	361	292	185	158	143	130	102	90
GCA_000505165.1	ftp://ftp.ncbi.nlm.nih.gov/genomes/all/GCA/000/505/165/GCA_000505165.1_CFSAN001590_01.0	unknown	Newbler v. 2.6	PASS	cerro	cerro	Cerro	PASS	INFO: Number of cgMLST330 loci found (n=330)	K	USA:PA	feces, dairy cow	2005-03-14	clinical	99.66	0.8	4696708	184318	65	0.974808	6541	5505	3934	2954	2602	2405	2263	1830	1446	1272	1150	1066	1026	889	809	754	699	677	617	504	414	361	292	185	158	143	130	102	90
GCA_000505185.1	ftp://ftp.ncbi.nlm.nih.gov/genomes/all/GCA/000/505/185/GCA_000505185.1_CFSAN001669_01.0	unknown	Newbler v. 2.6	PASS	cerro	cerro	Cerro	PASS	INFO: Number of cgMLST330 loci found (n=330)	K	USA:PA	feces, dairy cow	2004-10-27	clinical	99.66	0.8	4679760	189203	87	0.973886	6541	5505	3934	2954	2602	2405	2263	1830	1446	1272	1150	1066	1026	889	809	754	699	677	617	504	414	361	292	185	158	143	130	102	90
GCA_000505205.1	ftp://ftp.ncbi.nlm.nih.gov/genomes/all/GCA/000/505/205/GCA_000505205.1_CFSAN001671_01.0	unknown	Newbler v. 2.6	PASS	cerro	cerro	Cerro	PASS	INFO: Number of cgMLST330 loci found (n=330)	K	USA:PA	feces, dairy cow	2005-06-06	clinical	99.66	0.8	4694245	195832	67	0.972965	6541	5505	3934	2954	2602	2405	2263	1830	1446	1272	1150	1066	1026	889	809	754	699	677	617	504	414	361	292	185	158	143	130	102	90
GCA_000505225.1	ftp://ftp.ncbi.nlm.nih.gov/genomes/all/GCA/000/505/225/GCA_000505225.1_CFSAN001673_01.0	unknown	Newbler v. 2.6	PASS	cerro	cerro	Cerro	PASS	INFO: Number of cgMLST330 loci found (n=330)	K	USA:PA	feces, dairy cow	2005-09-27	clinical	99.66	0.92	4688713	141968	72	0.973272	6541	5505	3934	2954	2602	2405	2263	1830	1446	1272	1150	1066	1026	889	809	754	699	677	617	504	414	361	292	185	158	143	130	102	90
GCA_000505245.1	ftp://ftp.ncbi.nlm.nih.gov/genomes/all/GCA/000/505/245/GCA_000505245.1_CFSAN001679_01.0	unknown	Newbler v. 2.6	PASS	cerro	cerro	Cerro	PASS	INFO: Number of cgMLST330 loci found (n=330)	K	USA:PA	feces, dairy cow	2007-04-30	clinical	99.66	0.8	4671667	140217	93	0.973579	6544	5506	3934	2954	2602	2405	2263	1830	1446	1272	1150	1066	1026	889	809	754	699	677	617	504	414	361	292	185	158	143	130	102	90
GCA_000505265.1	ftp://ftp.ncbi.nlm.nih.gov/genomes/all/GCA/000/505/265/GCA_000505265.1_CFSAN001680_01.0	unknown	Newbler v. 2.6	PASS	cerro	cerro	Cerro	PASS	INFO: Number of cgMLST330 loci found (n=330)	K	USA:PA	feces, dairy cow	2007-08-06	clinical	99.57	0.8	4685142	162579	72	0.973886	6544	5506	3934	2954	2602	2405	2263	1830	1446	1272	1150	1066	1026	889	809	754	699	677	617	504	414	361	292	185	158	143	130	102	90
GCA_000505285.1	ftp://ftp.ncbi.nlm.nih.gov/genomes/all/GCA/000/505/285/GCA_000505285.1_CFSAN001681_01.0	unknown	Newbler v. 2.6	PASS	cerro	cerro	Cerro	PASS	INFO: Number of cgMLST330 loci found (n=330)	K	USA:PA	feces, dairy cow	2008-12-08	clinical	99.66	0.8	4682732	151097	71	0.974808	6545	5506	3934	2954	2602	2405	2263	1830	1446	1272	1150	1066	1026	889	809	754	699	677	617	504	414	361	292	185	158	143	130	102	90
GCA_000505305.1	ftp://ftp.ncbi.nlm.nih.gov/genomes/all/GCA/000/505/305/GCA_000505305.1_CFSAN001690_01.0	unknown	Newbler v. 2.6	PASS	cerro	cerro	Cerro	PASS	INFO: Number of cgMLST330 loci found (n=330)	K	USA:PA	feces, dairy cow	2009-12-08	clinical	99.58	0.8	4711186	211782	60	0.974808	6543	5505	3934	2954	2602	2405	2263	1830	1446	1272	1150	1066	1026	889	809	754	699	677	617	504	414	361	292	185	158	143	130	102	90
GCA_000505325.1	ftp://ftp.ncbi.nlm.nih.gov/genomes/all/GCA/000/505/325/GCA_000505325.1_CFSAN001692_01.0	unknown	Newbler v. 2.6	PASS	cerro	cerro	Cerro	PASS	INFO: Number of cgMLST330 loci found (n=330)	K	USA:PA	feces, dairy cow	2010-03-22	clinical	99.67	0.8	4703533	131290	68	0.974501	6543	5505	3934	2954	2602	2405	2263	1830	1446	1272	1150	1066	1026	889	809	754	699	677	617	504	414	361	292	185	158	143	130	102	90
GCA_000505345.1	ftp://ftp.ncbi.nlm.nih.gov/genomes/all/GCA/000/505/345/GCA_000505345.1_CFSAN001697_01.0	unknown	Newbler v. 2.6	PASS	cerro	cerro	Cerro	PASS	INFO: Number of cgMLST330 loci found (n=330)	K	USA:PA	feces, dairy cow	2011-06-13	clinical	99.62	0.8	4706199	142132	64	0.972043	6543	5505	3934	2954	2602	2405	2263	1830	1446	1272	1150	1066	1026	889	809	754	699	677	617	504	414	361	292	185	158	143	130	102	90
GCA_000505365.2	ftp://ftp.ncbi.nlm.nih.gov/genomes/all/GCA/000/505/365/GCA_000505365.2_ASM50536v2	unknown	SMRT Portal HGAP v. 2.2.0	PASS	cerro	cerro	Cerro	PASS	INFO: Number of cgMLST330 loci found (n=330)	K	USA:PA	feces, dairy cow	2004-09-13	clinical	99.66	1.42	4768236	4651400	3	0.975115	6541	5505	3934	2954	2602	2405	2263	1830	1446	1272	1150	1066	1026	889	809	754	699	677	617	504	414	361	292	185	158	143	130	102	90
GCA_000505385.1	ftp://ftp.ncbi.nlm.nih.gov/genomes/all/GCA/000/505/385/GCA_000505385.1_CFSAN001589_01.0	unknown	Newbler v. 2.6	PASS	cerro	cerro	Cerro	PASS	INFO: Number of cgMLST330 loci found (n=330)	K	USA:PA	feces, dairy cow	2004-12-15	clinical	99.62	0.8	4699387	174094	59	0.974194	6541	5505	3934	2954	2602	2405	2263	1830	1446	1272	1150	1066	1026	889	809	754	699	677	617	504	414	361	292	185	158	143	130	102	90
GCA_000505405.1	ftp://ftp.ncbi.nlm.nih.gov/genomes/all/GCA/000/505/405/GCA_000505405.1_CFSAN001670_01.0	unknown	Newbler v. 2.6	PASS	cerro	cerro	Cerro	PASS	INFO: Number of cgMLST330 loci found (n=330)	K	USA:PA	feces, dairy cow	2005-03-14	clinical	99.66	0.8	4690081	218403	69	0.973886	6541	5505	3934	2954	2602	2405	2263	1830	1446	1272	1150	1066	1026	889	809	754	699	677	617	504	414	361	292	185	158	143	130	102	90
GCA_000505425.1	ftp://ftp.ncbi.nlm.nih.gov/genomes/all/GCA/000/505/425/GCA_000505425.1_CFSAN001674_01.0	unknown	Newbler v. 2.6	PASS	cerro	cerro	Cerro	PASS	INFO: Number of cgMLST330 loci found (n=330)	K	USA:PA	feces, dairy cow	2005-09-27	clinical	99.66	0.85	4691707	140791	81	0.972657	6541	5505	3934	2954	2602	2405	2263	1830	1446	1272	1150	1066	1026	889	809	754	699	677	617	504	414	361	292	185	158	143	130	102	90
GCA_000505445.1	ftp://ftp.ncbi.nlm.nih.gov/genomes/all/GCA/000/505/445/GCA_000505445.1_CFSAN001691_01.0	unknown	Newbler v. 2.6	PASS	cerro	cerro	Cerro	PASS	INFO: Number of cgMLST330 loci found (n=330)	K	USA:PA	feces, dairy cow	2010-03-22	clinical	99.67	0.8	4708497	222383	57	0.973272	6543	5505	3934	2954	2602	2405	2263	1830	1446	1272	1150	1066	1026	889	809	754	699	677	617	504	414	361	292	185	158	143	130	102	90
GCA_000505465.1	ftp://ftp.ncbi.nlm.nih.gov/genomes/all/GCA/000/505/465/GCA_000505465.1_CFSAN004343_01.0	unknown	Velvet v. 1.2.09	PASS	give var. 15	typhimurium	Typhimurium|Lagos	PASS	INFO: Number of cgMLST330 loci found (n=329)	B	USA:PA	composite fecal sample	2005-02-16	clinical	99.52	0.65	4966187	76600	128	0.982488	2275	1868	1239	870	757	689	642	522	389	322	265	229	217	169	146	135	114	108	93	70	52	49	42	34	378	361	348	311	297
GCA_000505485.1	ftp://ftp.ncbi.nlm.nih.gov/genomes/all/GCA/000/505/485/GCA_000505485.1_CFSAN004344_01.0	unknown	Velvet v. 1.2.09	FAIL	muenster	montevideo	Montevideo|Othmarschen|Plumaugat	PASS	INFO: Number of cgMLST330 loci found (n=328)	C1	USA:PA	feces, dairy cow	2010-09-27	clinical	99.77	2.29	4831658	35308	257	NA	NA	NA	NA	NA	NA	NA	NA	NA	NA	NA	NA	NA	NA	NA	NA	NA	NA	NA	NA	NA	NA	NA	NA	NA	NA	NA	NA	NA	NA
GCA_000505505.1	ftp://ftp.ncbi.nlm.nih.gov/genomes/all/GCA/000/505/505/GCA_000505505.1_CFSAN004345_01.0	unknown	Velvet v. 1.2.09	FAIL	typhimurium var 5-	muenster	Vejle|Muenster|Vilvoorde	PASS	INFO: Number of cgMLST330 loci found (n=328)	E4	USA:PA	water	2010-12-06	environmental	99.52	2.4	4723007	45480	204	NA	NA	NA	NA	NA	NA	NA	NA	NA	NA	NA	NA	NA	NA	NA	NA	NA	NA	NA	NA	NA	NA	NA	NA	NA	NA	NA	NA	NA	NA
GCA_000505525.1	ftp://ftp.ncbi.nlm.nih.gov/genomes/all/GCA/000/505/525/GCA_000505525.1_CFSAN004346_01.0	unknown	Velvet v. 1.2.09	FAIL	montevideo	enteritidis	Nitra|Gallinarum|Pullorum|Berta|Enteritidis|Blegdam|Gueuletapee|Naestved|Rostock|Hillingdon	PASS	INFO: Number of cgMLST330 loci found (n=328)	D1	USA:PA	feces, dairy cow	2010-12-06	clinical	99.09	1.51	4889714	36177	239	NA	NA	NA	NA	NA	NA	NA	NA	NA	NA	NA	NA	NA	NA	NA	NA	NA	NA	NA	NA	NA	NA	NA	NA	NA	NA	NA	NA	NA	NA
GCA_000505705.1	ftp://ftp.ncbi.nlm.nih.gov/genomes/all/GCA/000/505/705/GCA_000505705.1_ASM50570v1	unknown	SMRT Analysis v. 2.0.1	PASS	heidelberg	heidelberg	Heidelberg|Bradford	PASS	INFO: Number of cgMLST330 loci found (n=330)	B	USA:WA	human	2012-09-28	clinical	99.61	0.56	4821559	4783867	2	0.991091	8365	6883	4755	3538	3116	2885	2712	2223	1812	1618	1486	1397	1355	1209	1126	1067	1004	979	908	775	662	575	488	370	340	324	311	311	297
GCA_000505845.2	ftp://ftp.ncbi.nlm.nih.gov/genomes/all/GCA/000/505/845/GCA_000505845.2_S_enterica_enterica_Cubana_Ver1	unknown	Velvet v. Nov 2012	PASS	cubana	cubana	Cubana|Agoueve	PASS	INFO: Number of cgMLST330 loci found (n=329)	G	USA	swine	2004	environmental	99.52	0.92	4919254	72655	143	0.990783	7295	6082	4283	3191	2800	2581	2426	1966	1576	1398	1271	1186	1146	1004	923	867	809	786	723	604	510	450	372	259	231	216	203	174	162
GCA_000506925.1	ftp://ftp.ncbi.nlm.nih.gov/genomes/all/GCA/000/506/925/GCA_000506925.1_SI119944	unknown	CLC Genomics Workbench v. 5	PASS	infantis	infantis	Virchow|Infantis|Senegal	PASS	INFO: Number of cgMLST330 loci found (n=330)	C1	Israel	stool sample	2008-11	clinical	99.64	1.93	4962238	165303	59	0.991398	8590	7044	4850	3595	3167	2931	2755	2255	1842	1648	1511	1420	1379	1229	1144	1085	1021	995	921	786	670	581	494	374	343	327	314	279	267
GCA_000506945.1	ftp://ftp.ncbi.nlm.nih.gov/genomes/all/GCA/000/506/945/GCA_000506945.1_S._Infantis_strain_335-3	unknown	CLC Genomics Workbench v. 5	PASS	infantis	infantis	Virchow|Infantis|Senegal	PASS	INFO: Number of cgMLST330 loci found (n=330)	C1	Israel	unknown	1971	clinical	99.64	0.61	4645633	152157	79	0.990783	8499	6982	4823	3590	3162	2926	2752	2255	1842	1648	1511	1420	1379	1229	1144	1085	1021	995	921	786	670	581	494	374	343	327	314	279	267
GCA_000516855.1	ftp://ftp.ncbi.nlm.nih.gov/genomes/all/GCA/000/516/855/GCA_000516855.1_SvirSVQ1_v1.0	unknown	Newbler v. Mar-2008	FAIL	virchow	virchow	Virchow|Infantis|Senegal	PASS	INFO: Number of cgMLST330 loci found (n=330)	C1	Australia: Queensland	blood	2007	clinical	99.67	0.5	4734209	4666671	16	NA	NA	NA	NA	NA	NA	NA	NA	NA	NA	NA	NA	NA	NA	NA	NA	NA	NA	NA	NA	NA	NA	NA	NA	NA	NA	NA	NA	NA	NA
GCA_000521885.1	ftp://ftp.ncbi.nlm.nih.gov/genomes/all/GCA/000/521/885/GCA_000521885.1_SP-v1	unknown	CLC NGS Cell v. 6.5.1	PASS	gallinarum/pullorum	gallinarum	Nitra|Gallinarum|Pullorum|Berta|Enteritidis|Blegdam|Gueuletapee|Naestved|Rostock|Hillingdon	PASS	INFO: Number of cgMLST330 loci found (n=330)	D1	Unknown:Unknown	unknown	unknown	environmental	99.21	0.8	4782289	225371	121	0.959754	133	96	60	38	33	33	31	27	17	13	9	7	6	4	3	2	1	1	1	1	715	625	534	409	378	361	348	311	297
GCA_000523415.2	ftp://ftp.ncbi.nlm.nih.gov/genomes/all/GCA/000/523/415/GCA_000523415.2_STH2370v1	unknown	Spades v. 2.5.0	FAIL	typhi	typhi	Typhi	PASS	INFO: Number of cgMLST330 loci found (n=330)	D1	Chile: Santiago	unknown	1991	environmental	99.05	0.62	4756471	204930	50	0.944086	NA	NA	NA	NA	NA	NA	NA	NA	NA	NA	NA	NA	NA	NA	NA	NA	NA	NA	NA	NA	NA	NA	NA	NA	NA	NA	NA	NA	NA
GCA_000524415.1	ftp://ftp.ncbi.nlm.nih.gov/genomes/all/GCA/000/524/415/GCA_000524415.1_sal185_version2	unknown	CLC NGS Cell v. JAN-2014	PASS	bovismorbificans	bovismorbificans	Bsilla|Hindmarsh|Bovismorbificans	PASS	INFO: Number of cgMLST330 loci found (n=326)	C2-C3	Unknown:Unknown	environment	2002	environmental	98.95	0.76	4754300	86964	143	0.980338	8767	7180	4948	3666	3225	2983	2801	2286	1866	1672	1535	1444	1402	1252	1164	1103	1036	1009	935	797	680	590	503	382	351	335	322	287	297
GCA_000524705.1	ftp://ftp.ncbi.nlm.nih.gov/genomes/all/GCA/000/524/705/GCA_000524705.1_sal644	unknown	CLC NGS Cell v. Oct 2013	PASS	bovismorbificans	bovismorbificans	Bsilla|Hindmarsh|Bovismorbificans	PASS	INFO: Number of cgMLST330 loci found (n=328)	C2-C3	Unknown:Unknown	environment	unknown	environmental	99.59	0.9	4752720	78665	111	0.98341	8781	7193	4957	3668	3227	2984	2802	2286	1866	1672	1535	1444	1402	1252	1164	1103	1036	1009	935	797	680	590	503	382	351	335	322	287	297
GCA_000524725.1	ftp://ftp.ncbi.nlm.nih.gov/genomes/all/GCA/000/524/725/GCA_000524725.1_sal683	unknown	CLC NGS Cell v. Oct 2013	PASS	bovismorbificans	bovismorbificans	Bsilla|Hindmarsh|Bovismorbificans	PASS	INFO: Number of cgMLST330 loci found (n=328)	C2-C3	USA: Michigan	clinical	unknown	clinical	99.39	1.24	4574684	65272	133	0.968971	3782	3079	2027	1466	1273	1165	1081	856	639	526	451	405	387	320	283	265	236	224	201	160	124	115	99	87	77	72	65	46	39
GCA_000524745.1	ftp://ftp.ncbi.nlm.nih.gov/genomes/all/GCA/000/524/745/GCA_000524745.1_sal677	unknown	CLC NGS Cell v. Oct 2013	PASS	bovismorbificans	bovismorbificans	Bsilla|Hindmarsh|Bovismorbificans	PASS	INFO: Number of cgMLST330 loci found (n=329)	C2-C3	USA: Michigan	clinical	unknown	clinical	99.21	1.49	4634863	80465	101	0.978187	3784	3081	2029	1468	1275	1167	1082	856	639	526	451	405	387	320	283	265	236	224	201	160	124	115	99	87	77	72	65	46	39
GCA_000524765.1	ftp://ftp.ncbi.nlm.nih.gov/genomes/all/GCA/000/524/765/GCA_000524765.1_sal678	unknown	CLC NGS Cell v. Oct 2013	PASS	bovismorbificans	bovismorbificans	Bsilla|Hindmarsh|Bovismorbificans	PASS	INFO: Number of cgMLST330 loci found (n=327)	C2-C3	USA: Michigan	clinical	unknown	clinical	99.38	1.92	4579354	55076	163	0.965284	3783	3080	2028	1467	1274	1166	1081	856	639	526	451	405	387	320	283	265	236	224	201	160	124	115	99	87	77	72	65	46	39
GCA_000524785.1	ftp://ftp.ncbi.nlm.nih.gov/genomes/all/GCA/000/524/785/GCA_000524785.1_sal679	unknown	CLC NGS Cell v. Oct 2013	PASS	bovismorbificans	bovismorbificans	Bsilla|Hindmarsh|Bovismorbificans	PASS	INFO: Number of cgMLST330 loci found (n=330)	C2-C3	USA: Michigan	clinical	unknown	clinical	99.39	0.76	4563054	90179	89	0.98126	3780	3077	2026	1465	1273	1165	1081	856	639	526	451	405	387	320	283	265	236	224	201	160	124	115	99	87	77	72	65	46	39
GCA_000524805.1	ftp://ftp.ncbi.nlm.nih.gov/genomes/all/GCA/000/524/805/GCA_000524805.1_sal676	unknown	CLC NGS Cell v. Oct 2013	PASS	bovismorbificans	bovismorbificans	Bsilla|Hindmarsh|Bovismorbificans	PASS	INFO: Number of cgMLST330 loci found (n=330)	C2-C3	USA: Delaware	clinical	unknown	clinical	99.39	0.88	4565077	102187	88	0.980645	3785	3082	2030	1468	1275	1167	1082	856	639	526	451	405	387	320	283	265	236	224	201	160	124	115	99	87	77	72	65	46	39
GCA_000524825.1	ftp://ftp.ncbi.nlm.nih.gov/genomes/all/GCA/000/524/825/GCA_000524825.1_sal680	unknown	CLC NGS Cell v. Oct 2013	PASS	bovismorbificans	bovismorbificans	Bsilla|Hindmarsh|Bovismorbificans	PASS	INFO: Number of cgMLST330 loci found (n=330)	C2-C3	USA: Michigan	clinical	unknown	clinical	99.33	1.17	4566743	90626	99	0.978495	3796	3090	2033	1468	1275	1167	1082	856	639	526	451	405	387	320	283	265	236	224	201	160	124	115	99	87	77	72	65	46	39
GCA_000524845.1	ftp://ftp.ncbi.nlm.nih.gov/genomes/all/GCA/000/524/845/GCA_000524845.1_sal610	unknown	CLC NGS Cell v. Oct 2013	PASS	bovismorbificans	bovismorbificans	Bsilla|Hindmarsh|Bovismorbificans	PASS	INFO: Number of cgMLST330 loci found (n=330)	C2-C3	USA: Washington DC	clinical	unknown	clinical	99.61	0.63	4843863	168622	64	0.992934	8759	7174	4943	3662	3223	2981	2799	2284	1864	1670	1533	1442	1400	1250	1162	1101	1036	1009	935	797	680	590	503	382	351	335	322	287	297
GCA_000524865.1	ftp://ftp.ncbi.nlm.nih.gov/genomes/all/GCA/000/524/865/GCA_000524865.1_sal615	unknown	CLC NGS Cell v. Oct 2013	PASS	bovismorbificans	bovismorbificans	Bsilla|Hindmarsh|Bovismorbificans	PASS	INFO: Number of cgMLST330 loci found (n=325)	C2-C3	USA: Washington DC	environmental	unknown	environmental	99.57	1.1	4845484	63145	119	0.980338	8762	7176	4944	3662	3223	2981	2799	2284	1864	1670	1533	1442	1400	1250	1162	1101	1036	1009	935	797	680	590	503	382	351	335	322	287	297
GCA_000524885.1	ftp://ftp.ncbi.nlm.nih.gov/genomes/all/GCA/000/524/885/GCA_000524885.1_sal609	unknown	CLC NGS Cell v. Oct 2013	PASS	bovismorbificans	bovismorbificans	Bsilla|Hindmarsh|Bovismorbificans	PASS	INFO: Number of cgMLST330 loci found (n=329)	C2-C3	USA: Washington DC	clinical	unknown	clinical	99.64	1.23	4849547	104127	98	0.98894	8759	7174	4943	3662	3223	2981	2799	2284	1864	1670	1533	1442	1400	1250	1162	1101	1036	1009	935	797	680	590	503	382	351	335	322	287	297
GCA_000524905.1	ftp://ftp.ncbi.nlm.nih.gov/genomes/all/GCA/000/524/905/GCA_000524905.1_sal616	unknown	CLC NGS Cell v. Oct 2013	PASS	bovismorbificans	bovismorbificans	Bsilla|Hindmarsh|Bovismorbificans	PASS	INFO: Number of cgMLST330 loci found (n=330)	C2-C3	USA: Washington DC	environmental	unknown	environmental	99.61	1.01	4843390	101989	103	0.991398	8760	7174	4943	3662	3223	2981	2799	2284	1864	1670	1533	1442	1400	1250	1162	1101	1036	1009	935	797	680	590	503	382	351	335	322	287	297
GCA_000524925.1	ftp://ftp.ncbi.nlm.nih.gov/genomes/all/GCA/000/524/925/GCA_000524925.1_sal617	unknown	CLC NGS Cell v. Oct 2013	PASS	bovismorbificans	bovismorbificans	Bsilla|Hindmarsh|Bovismorbificans	PASS	INFO: Number of cgMLST330 loci found (n=330)	C2-C3	USA: Washington DC	environmental	unknown	environmental	99.61	1.11	4852143	168445	94	0.992627	8759	7174	4943	3662	3223	2981	2799	2284	1864	1670	1533	1442	1400	1250	1162	1101	1036	1009	935	797	680	590	503	382	351	335	322	287	297
GCA_000524945.1	ftp://ftp.ncbi.nlm.nih.gov/genomes/all/GCA/000/524/945/GCA_000524945.1_sal681	unknown	CLC NGS Cell v. Oct 2013	PASS	bovismorbificans	bovismorbificans	Bsilla|Hindmarsh|Bovismorbificans	PASS	INFO: Number of cgMLST330 loci found (n=330)	C2-C3	USA: Michigan	clinical	unknown	clinical	99.33	0.76	4567935	79464	95	0.980952	3779	3077	2026	1465	1273	1165	1081	856	639	526	451	405	387	320	283	265	236	224	201	160	124	115	99	87	77	72	65	46	39
GCA_000524965.2	ftp://ftp.ncbi.nlm.nih.gov/genomes/all/GCA/000/524/965/GCA_000524965.2_sal682v2	unknown	CLC NGS Cell v. JAN-2014	PASS	bovismorbificans	bovismorbificans	Bsilla|Hindmarsh|Bovismorbificans	PASS	INFO: Number of cgMLST330 loci found (n=330)	C2-C3	USA: Michigan	clinical	unknown	clinical	99.63	0.56	4843321	102147	84	0.988633	8759	7174	4943	3662	3223	2981	2799	2284	1864	1670	1533	1442	1400	1250	1162	1101	1036	1009	935	797	680	590	503	382	351	335	322	287	297
GCA_000599425.1	ftp://ftp.ncbi.nlm.nih.gov/genomes/all/GCA/000/599/425/GCA_000599425.1_Salmonella_enterica_enterica_Namur	unknown	CLC Genomics Workbench v. 5.1	PASS	namur	namur	Namur	WARNING	INFO: Number of cgMLST330 loci found (n=330) | WARNING: Only matched 78 cgMLST330 loci. Min threshold for confident serovar prediction from cgMLST is 297.0	Q	Belgium	Human stool	2005	clinical	99.34	1	4839517	3131320	14	0.989247	9770	8031	5558	4123	3626	3357	3152	2568	2084	1859	1703	1602	1551	1376	1268	1189	1109	1078	988	842	716	563	476	358	328	312	299	266	254
GCA_000601375.1	ftp://ftp.ncbi.nlm.nih.gov/genomes/all/GCA/000/601/375/GCA_000601375.1_SEEH1514_1.0	unknown	Newbler v. 2.6	FAIL	heidelberg	heidelberg	Heidelberg|Bradford	PASS	INFO: Number of cgMLST330 loci found (n=326)	B	USA:GA	ground turkey	2004-02-13	environmental	97.55	0.59	4730692	38688	260	NA	NA	NA	NA	NA	NA	NA	NA	NA	NA	NA	NA	NA	NA	NA	NA	NA	NA	NA	NA	NA	NA	NA	NA	NA	NA	NA	NA	NA	NA
GCA_000601395.1	ftp://ftp.ncbi.nlm.nih.gov/genomes/all/GCA/000/601/395/GCA_000601395.1_SEEH1536_1.0	unknown	Newbler v. 2.6	PASS	heidelberg	heidelberg	Heidelberg|Bradford	PASS	INFO: Number of cgMLST330 loci found (n=330)	B	USA:GA	chicken breast	2004-08-27	environmental	99.51	0.55	4843566	89160	116	0.984946	9771	8032	4755	3538	3116	2885	2712	2223	1812	1618	1486	1397	1355	1209	1126	1067	1004	979	908	775	662	575	488	370	340	324	311	311	297
GCA_000601415.1	ftp://ftp.ncbi.nlm.nih.gov/genomes/all/GCA/000/601/415/GCA_000601415.1_CFSAN000309_01.0	unknown	Newbler v. 2.6	PASS	heidelberg	heidelberg	Heidelberg|Bradford	PASS	INFO: Number of cgMLST330 loci found (n=323)	B	USA:CT	Turkey, Ground	2003	environmental	99.49	0.58	4745736	68119	150	0.964055	9772	8033	5559	4124	3627	3358	3153	2569	1812	1618	1486	1397	1355	1209	1126	1067	1004	979	908	775	662	575	488	370	340	324	311	311	297
GCA_000603285.1	ftp://ftp.ncbi.nlm.nih.gov/genomes/all/GCA/000/603/285/GCA_000603285.1_ASM60328v1	unknown	Newbler v. 2.6	PASS	heidelberg	heidelberg	Heidelberg|Bradford	PASS	INFO: Number of cgMLST330 loci found (n=328)	B	USA: CO	turkey	1987	clinical	99.27	0.46	4937538	309783	51	0.986175	9773	8034	5560	3550	3124	2889	2716	2224	1813	1619	1487	1398	1356	1209	1126	1067	1004	979	908	775	662	575	488	370	340	324	311	311	297
GCA_000603305.1	ftp://ftp.ncbi.nlm.nih.gov/genomes/all/GCA/000/603/305/GCA_000603305.1_ASM60330v1	unknown	Newbler v. 2.6	PASS	heidelberg	heidelberg	Heidelberg|Bradford	PASS	INFO: Number of cgMLST330 loci found (n=328)	B	USA: TX	dog	1986	clinical	99.62	0.54	4747259	184814	54	0.987404	8353	6878	4755	3538	3116	2885	2712	2223	1812	1618	1486	1397	1355	1209	1126	1067	1004	979	908	775	662	575	488	370	340	324	311	311	297
GCA_000603325.1	ftp://ftp.ncbi.nlm.nih.gov/genomes/all/GCA/000/603/325/GCA_000603325.1_ASM60332v1	unknown	Newbler v. 2.6	PASS	heidelberg	heidelberg	Heidelberg|Bradford	PASS	INFO: Number of cgMLST330 loci found (n=329)	B	USA: MD	swine	1987	clinical	99.61	0.83	4747802	214824	51	0.98894	8368	6885	4756	3538	3116	2885	2712	2223	1812	1618	1486	1397	1355	1209	1126	1067	1004	979	908	775	662	575	488	370	340	324	311	311	297
GCA_000603345.3	ftp://ftp.ncbi.nlm.nih.gov/genomes/all/GCA/000/603/345/GCA_000603345.3_ASM60334v3	unknown	Newbler v. 2.6	PASS	heidelberg	heidelberg	Heidelberg|Bradford	PASS	INFO: Number of cgMLST330 loci found (n=330)	B	USA: NM	ground turkey	2004	environmental	99.65	0.82	5121558	108611	117	0.977266	9774	8035	5561	3528	3109	2879	2708	2219	1812	1618	1486	1397	1355	1209	1126	1067	1004	979	908	775	662	575	488	370	340	324	311	311	297
GCA_000603365.1	ftp://ftp.ncbi.nlm.nih.gov/genomes/all/GCA/000/603/365/GCA_000603365.1_ASM60336v1	unknown	Newbler v. 2.6	PASS	heidelberg	heidelberg	Heidelberg|Bradford	PASS	INFO: Number of cgMLST330 loci found (n=330)	B	USA: CA	chicken breast	2009-08-24	environmental	99.15	0.65	4775303	153274	72	0.98341	9775	8036	5562	3533	3113	2883	2712	2223	1812	1618	1486	1397	1355	1209	1126	1067	1004	979	908	775	662	575	488	370	340	324	311	311	297
GCA_000603385.2	ftp://ftp.ncbi.nlm.nih.gov/genomes/all/GCA/000/603/385/GCA_000603385.2_ASM60338v2	unknown	SPAdes v. shovill 0.9.0	PASS	heidelberg	heidelberg	Heidelberg|Bradford	PASS	INFO: Number of cgMLST330 loci found (n=330)	B	USA: NC	unknown	unknown	clinical	99.68	0.76	5066451	429350	35	0.992934	8387	6905	4777	3550	3124	2889	2716	2224	1813	1619	1487	1398	1356	1209	1126	1067	1004	979	908	775	662	575	488	370	340	324	311	311	297
GCA_000603405.1	ftp://ftp.ncbi.nlm.nih.gov/genomes/all/GCA/000/603/405/GCA_000603405.1_ASM60340v1	unknown	Newbler v. 2.6	FAIL	heidelberg	heidelberg	Heidelberg|Bradford	WARNING	FAIL: Moderate number of cgMLST330 loci missing (n=14 > 10) | INFO: Number of cgMLST330 loci found (n=316)	B	USA: CT	chicken breast	2004-07-17	environmental	96.97	2.39	4783849	14588	606	NA	NA	NA	NA	NA	NA	NA	NA	NA	NA	NA	NA	NA	NA	NA	NA	NA	NA	NA	NA	NA	NA	NA	NA	NA	NA	NA	NA	NA	NA
GCA_000603425.1	ftp://ftp.ncbi.nlm.nih.gov/genomes/all/GCA/000/603/425/GCA_000603425.1_ASM60342v1	unknown	Newbler v. 2.6	FAIL	heidelberg	heidelberg	Heidelberg|Bradford	PASS	INFO: Number of cgMLST330 loci found (n=326)	B	USA: CO	chicken breast	2005-02-07	environmental	98.34	1.63	4723335	26958	353	NA	NA	NA	NA	NA	NA	NA	NA	NA	NA	NA	NA	NA	NA	NA	NA	NA	NA	NA	NA	NA	NA	NA	NA	NA	NA	NA	NA	NA	NA
GCA_000603445.1	ftp://ftp.ncbi.nlm.nih.gov/genomes/all/GCA/000/603/445/GCA_000603445.1_ASM60344v1	unknown	Newbler v. 2.6	FAIL	heidelberg	heidelberg	Heidelberg|Bradford	PASS	INFO: Number of cgMLST330 loci found (n=325)	B	USA: CA	chicken breast	2005-02-20	environmental	98.95	1.55	4841660	37328	246	NA	NA	NA	NA	NA	NA	NA	NA	NA	NA	NA	NA	NA	NA	NA	NA	NA	NA	NA	NA	NA	NA	NA	NA	NA	NA	NA	NA	NA	NA
GCA_000603465.1	ftp://ftp.ncbi.nlm.nih.gov/genomes/all/GCA/000/603/465/GCA_000603465.1_ASM60346v1	unknown	Newbler v. 2.6	FAIL	heidelberg	heidelberg	Heidelberg|Bradford	WARNING	FAIL: Moderate number of cgMLST330 loci missing (n=15 > 10) | INFO: Number of cgMLST330 loci found (n=315)	B	USA: CT	chicken breast	unknown	environmental	98.32	2.08	4653634	13641	616	NA	NA	NA	NA	NA	NA	NA	NA	NA	NA	NA	NA	NA	NA	NA	NA	NA	NA	NA	NA	NA	NA	NA	NA	NA	NA	NA	NA	NA	NA
GCA_000603485.1	ftp://ftp.ncbi.nlm.nih.gov/genomes/all/GCA/000/603/485/GCA_000603485.1_ASM60348v1	unknown	Newbler v. 2.6	FAIL	heidelberg	heidelberg	Heidelberg|Bradford	PASS	INFO: Number of cgMLST330 loci found (n=322)	B	USA: OR	chicken breast	2004-10-04	environmental	98.61	1.61	4874372	24014	325	NA	NA	NA	NA	NA	NA	NA	NA	NA	NA	NA	NA	NA	NA	NA	NA	NA	NA	NA	NA	NA	NA	NA	NA	NA	NA	NA	NA	NA	NA
GCA_000603505.1	ftp://ftp.ncbi.nlm.nih.gov/genomes/all/GCA/000/603/505/GCA_000603505.1_ASM60350v1	unknown	Newbler v. 2.6	PASS	heidelberg	heidelberg	Heidelberg|Bradford	PASS	INFO: Number of cgMLST330 loci found (n=329)	B	USA: CT	ground turkey	2002	environmental	99.61	0.43	5001379	114220	82	0.980645	9776	8037	5563	3528	3109	2879	2708	2219	1812	1618	1486	1397	1355	1209	1126	1067	1004	979	908	775	662	575	488	370	340	324	311	311	297
GCA_000603525.1	ftp://ftp.ncbi.nlm.nih.gov/genomes/all/GCA/000/603/525/GCA_000603525.1_ASM60352v1	unknown	Newbler v. 2.6	PASS	heidelberg	heidelberg	Heidelberg|Bradford	PASS	INFO: Number of cgMLST330 loci found (n=330)	B	USA: GA	ground turkey	2005	environmental	99.42	0.53	4868987	88494	96	0.978495	9777	8038	5564	3528	3109	2879	2708	2219	1812	1618	1486	1397	1355	1209	1126	1067	1004	979	908	775	662	575	488	370	340	324	311	311	297
GCA_000603545.1	ftp://ftp.ncbi.nlm.nih.gov/genomes/all/GCA/000/603/545/GCA_000603545.1_ASM60354v1	unknown	Newbler v. 2.6	PASS	heidelberg	heidelberg	Heidelberg|Bradford	PASS	INFO: Number of cgMLST330 loci found (n=330)	B	USA: NY	ground turkey	2008	environmental	99.61	0.44	4869443	230858	50	0.985253	9778	8039	4738	3528	3109	2879	2708	2219	1812	1618	1486	1397	1355	1209	1126	1067	1004	979	908	775	662	575	488	370	340	324	311	311	297
GCA_000603565.1	ftp://ftp.ncbi.nlm.nih.gov/genomes/all/GCA/000/603/565/GCA_000603565.1_ASM60356v1	unknown	Newbler v. 2.6	PASS	heidelberg	heidelberg	Heidelberg|Bradford	PASS	INFO: Number of cgMLST330 loci found (n=330)	B	USA: GA	ground turkey	2007	environmental	99.15	0.84	5114092	57038	190	0.967435	9779	8040	5565	4125	3628	3359	3154	2219	1812	1618	1486	1397	1355	1209	1126	1067	1004	979	908	775	662	575	488	370	340	324	311	311	297
GCA_000603585.1	ftp://ftp.ncbi.nlm.nih.gov/genomes/all/GCA/000/603/585/GCA_000603585.1_ASM60358v1	unknown	Newbler v. 2.6	PASS	heidelberg	heidelberg	Heidelberg|Bradford	PASS	INFO: Number of cgMLST330 loci found (n=330)	B	USA: CO	ground turkey	2010	environmental	99.59	0.47	4997398	140745	69	0.982796	9780	8041	4738	3528	3109	2879	2708	2219	1812	1618	1486	1397	1355	1209	1126	1067	1004	979	908	775	662	575	488	370	340	324	311	311	297
GCA_000603605.1	ftp://ftp.ncbi.nlm.nih.gov/genomes/all/GCA/000/603/605/GCA_000603605.1_ASM60360v1	unknown	Newbler v. 2.6	PASS	heidelberg	heidelberg	Heidelberg|Bradford	PASS	INFO: Number of cgMLST330 loci found (n=330)	B	USA: CT	ground turkey	2008	environmental	99.61	0.49	4897984	119457	76	0.984025	9781	8042	4738	3528	3109	2879	2708	2219	1812	1618	1486	1397	1355	1209	1126	1067	1004	979	908	775	662	575	488	370	340	324	311	311	297
GCA_000603625.1	ftp://ftp.ncbi.nlm.nih.gov/genomes/all/GCA/000/603/625/GCA_000603625.1_ASM60362v1	unknown	Newbler v. 2.6	PASS	heidelberg	heidelberg	Heidelberg|Bradford	PASS	INFO: Number of cgMLST330 loci found (n=325)	B	USA	ground turkey	2011	environmental	98.85	1.09	4906600	51418	215	0.954531	9782	8043	5566	4126	3629	3360	3155	2570	2085	1618	1486	1397	1355	1209	1126	1067	1004	979	908	775	662	575	488	370	340	324	311	311	297
GCA_000603645.1	ftp://ftp.ncbi.nlm.nih.gov/genomes/all/GCA/000/603/645/GCA_000603645.1_ASM60364v1	unknown	Newbler v. 2.6	PASS	heidelberg	heidelberg	Heidelberg|Bradford	PASS	INFO: Number of cgMLST330 loci found (n=330)	B	USA: OH	stool	2011-06-23	environmental	98.92	0.86	4896535	61059	172	0.962519	9783	8044	5567	4127	3630	3361	3156	2571	2086	1860	1486	1397	1355	1209	1126	1067	1004	979	908	775	662	575	488	370	340	324	311	311	297
GCA_000603665.1	ftp://ftp.ncbi.nlm.nih.gov/genomes/all/GCA/000/603/665/GCA_000603665.1_ASM60366v1	unknown	Newbler v. 2.6	PASS	heidelberg	heidelberg	Heidelberg|Bradford	PASS	INFO: Number of cgMLST330 loci found (n=330)	B	USA: MI	stool	2011-06-14	environmental	98.9	0.95	4902184	80937	125	0.973886	9784	8045	5568	4128	3631	3362	3157	2219	1812	1618	1486	1397	1355	1209	1126	1067	1004	979	908	775	662	575	488	370	340	324	311	311	297
GCA_000603685.1	ftp://ftp.ncbi.nlm.nih.gov/genomes/all/GCA/000/603/685/GCA_000603685.1_ASM60368v1	unknown	Newbler v. 2.6	PASS	heidelberg	heidelberg	Heidelberg|Bradford	PASS	INFO: Number of cgMLST330 loci found (n=329)	B	USA: MN	ground turkey	2011	environmental	99.05	0.49	4910391	140093	80	0.984946	9785	8046	4738	3528	3109	2879	2708	2219	1812	1618	1486	1397	1355	1209	1126	1067	1004	979	908	775	662	575	488	370	340	324	311	311	297
GCA_000603705.1	ftp://ftp.ncbi.nlm.nih.gov/genomes/all/GCA/000/603/705/GCA_000603705.1_ASM60370v1	unknown	Newbler v. 2.6	PASS	heidelberg	heidelberg	Heidelberg|Bradford	PASS	INFO: Number of cgMLST330 loci found (n=330)	B	USA: NM	ground turkey	2011	environmental	99.61	0.77	5129974	108658	115	0.981567	9786	8047	5569	3528	3109	2879	2708	2219	1812	1618	1486	1397	1355	1209	1126	1067	1004	979	908	775	662	575	488	370	340	324	311	311	297
GCA_000603725.1	ftp://ftp.ncbi.nlm.nih.gov/genomes/all/GCA/000/603/725/GCA_000603725.1_ASM60372v1	unknown	Newbler v. 2.6	PASS	heidelberg	heidelberg	Heidelberg|Bradford	PASS	INFO: Number of cgMLST330 loci found (n=329)	B	USA: GA	ground turkey	2003	environmental	99.68	0.67	4981703	130575	86	0.983717	9787	8048	5570	3528	3109	2879	2708	2219	1812	1618	1486	1397	1355	1209	1126	1067	1004	979	908	775	662	575	488	370	340	324	311	311	297
GCA_000603745.1	ftp://ftp.ncbi.nlm.nih.gov/genomes/all/GCA/000/603/745/GCA_000603745.1_ASM60374v1	unknown	Newbler v. 2.6	FAIL	heidelberg	heidelberg	Heidelberg|Bradford	PASS	INFO: Number of cgMLST330 loci found (n=328)	B	USA: MO	Turkey Intestines	2003	environmental	99.44	1.01	4969103	69896	140	0.948387	NA	NA	NA	NA	NA	NA	NA	NA	NA	NA	NA	NA	NA	NA	NA	NA	NA	NA	NA	NA	NA	NA	NA	NA	NA	NA	NA	NA	NA
GCA_000603765.1	ftp://ftp.ncbi.nlm.nih.gov/genomes/all/GCA/000/603/765/GCA_000603765.1_ASM60376v1	unknown	Newbler v. 2.6	PASS	heidelberg	heidelberg	Heidelberg|Bradford	PASS	INFO: Number of cgMLST330 loci found (n=330)	B	USA: GA	ground turkey	2009	environmental	98.65	0.6	4856960	78317	121	0.958525	9788	8049	5571	4129	3632	3363	3158	2572	2087	1618	1486	1397	1355	1209	1126	1067	1004	979	908	775	662	575	488	370	340	324	311	311	297
GCA_000603785.1	ftp://ftp.ncbi.nlm.nih.gov/genomes/all/GCA/000/603/785/GCA_000603785.1_ASM60378v1	unknown	Newbler v. 2.6	PASS	heidelberg	heidelberg	Heidelberg|Bradford	PASS	INFO: Number of cgMLST330 loci found (n=329)	B	USA: MO	Turkey Intestines	2003	environmental	99.22	0.49	4859839	131464	76	0.984639	9789	8050	4738	3528	3109	2879	2708	2219	1812	1618	1486	1397	1355	1209	1126	1067	1004	979	908	775	662	575	488	370	340	324	311	311	297
GCA_000603805.1	ftp://ftp.ncbi.nlm.nih.gov/genomes/all/GCA/000/603/805/GCA_000603805.1_ASM60380v1	unknown	Newbler v. 2.6	PASS	heidelberg	heidelberg	Heidelberg|Bradford	PASS	INFO: Number of cgMLST330 loci found (n=329)	B	USA: MO	Turkey Intestines	2003	environmental	98.84	0.77	5073985	74562	222	0.957296	9790	8051	5572	4130	3633	3364	3159	2573	2088	1861	1486	1397	1355	1209	1126	1067	1004	979	908	775	662	575	488	370	340	324	311	311	297
GCA_000603825.1	ftp://ftp.ncbi.nlm.nih.gov/genomes/all/GCA/000/603/825/GCA_000603825.1_ASM60382v1	unknown	Newbler v. 2.6	PASS	heidelberg	heidelberg	Heidelberg|Bradford	PASS	INFO: Number of cgMLST330 loci found (n=327)	B	USA: MO	Turkey Intestines	2003	environmental	98.65	0.69	4760780	71732	148	0.96129	9791	8052	5573	4131	3634	3365	3160	2574	2089	1862	1486	1397	1355	1209	1126	1067	1004	979	908	775	662	575	488	370	340	324	311	311	297
GCA_000603845.1	ftp://ftp.ncbi.nlm.nih.gov/genomes/all/GCA/000/603/845/GCA_000603845.1_ASM60384v1	unknown	Newbler v. 2.6	PASS	heidelberg	heidelberg	Heidelberg|Bradford	PASS	INFO: Number of cgMLST330 loci found (n=328)	B	USA: MO	Turkey Cecal Tonsil	2002	environmental	99.67	0.75	4982116	98394	117	0.973886	9792	8053	5574	4132	3635	3366	3161	2219	1812	1618	1486	1397	1355	1209	1126	1067	1004	979	908	775	662	575	488	370	340	324	311	311	297
GCA_000603865.1	ftp://ftp.ncbi.nlm.nih.gov/genomes/all/GCA/000/603/865/GCA_000603865.1_ASM60386v1	unknown	Newbler v. 2.6	PASS	heidelberg	heidelberg	Heidelberg|Bradford	PASS	INFO: Number of cgMLST330 loci found (n=327)	B	USA: GA	ground turkey	2008	environmental	99.34	1.47	4865420	79742	129	0.97573	9793	8054	5575	4133	3109	2879	2708	2219	1812	1618	1486	1397	1355	1209	1126	1067	1004	979	908	775	662	575	488	370	340	324	311	311	297
GCA_000603885.1	ftp://ftp.ncbi.nlm.nih.gov/genomes/all/GCA/000/603/885/GCA_000603885.1_ASM60388v1	unknown	Newbler v. 2.6	PASS	heidelberg	heidelberg	Heidelberg|Bradford	PASS	INFO: Number of cgMLST330 loci found (n=329)	B	USA: MD	ground turkey	2008	environmental	99.61	0.73	4908088	87156	148	0.98341	9794	8055	4738	3528	3109	2879	2708	2219	1812	1618	1486	1397	1355	1209	1126	1067	1004	979	908	775	662	575	488	370	340	324	311	311	297
GCA_000603905.1	ftp://ftp.ncbi.nlm.nih.gov/genomes/all/GCA/000/603/905/GCA_000603905.1_ASM60390v1	unknown	Newbler v. 2.6	PASS	heidelberg	heidelberg	Heidelberg|Bradford	PASS	INFO: Number of cgMLST330 loci found (n=326)	B	USA: MD	ground turkey	2008	environmental	99.4	0.94	4864675	59069	170	0.963441	9795	8056	5576	4134	3636	3367	3162	2575	1812	1618	1486	1397	1355	1209	1126	1067	1004	979	908	775	662	575	488	370	340	324	311	311	297
GCA_000604425.1	ftp://ftp.ncbi.nlm.nih.gov/genomes/all/GCA/000/604/425/GCA_000604425.1_47.E.09	unknown	unknown	FAIL	agona	agona	Derby|Agona|Essen|Budapest	PASS	INFO: Number of cgMLST330 loci found (n=325)	B	Ireland	Environment (waste water)	2009	environmental	99.6	2.04	4754093	48970	195	NA	NA	NA	NA	NA	NA	NA	NA	NA	NA	NA	NA	NA	NA	NA	NA	NA	NA	NA	NA	NA	NA	NA	NA	NA	NA	NA	NA	NA	NA
GCA_000612325.1	ftp://ftp.ncbi.nlm.nih.gov/genomes/all/GCA/000/612/325/GCA_000612325.1_ASM61232v1	unknown	Newbler v. 2.6; CLC Genomics Workbench v. 6.1	PASS	enteritidis	enteritidis	Nitra|Gallinarum|Pullorum|Berta|Enteritidis|Blegdam|Gueuletapee|Naestved|Rostock|Hillingdon	PASS	INFO: Number of cgMLST330 loci found (n=330)	D1	South Africa: Durban	blood	2013-07-15	clinical	99.61	0.53	4738298	4678926	2	0.992934	62	34	5534	4102	3609	3344	3140	2560	2080	1856	1700	1600	1550	1375	1267	1188	1108	1077	987	841	715	625	534	409	378	361	348	311	297
GCA_000614485.1	ftp://ftp.ncbi.nlm.nih.gov/genomes/all/GCA/000/614/485/GCA_000614485.1_ASM61448v1	unknown	Newbler v. 2.8	FAIL	typhimurium	typhimurium	Typhimurium|Lagos	WARNING	INFO: Number of cgMLST330 loci found (n=329) | WARNING: Only matched 282 cgMLST330 loci. Min threshold for confident serovar prediction from cgMLST is 297.0	B	Unknown:Unknown	unknown	unknown	environmental	96.88	0.61	4747271	101556	87	0.816283	NA	NA	NA	NA	NA	NA	NA	NA	NA	NA	NA	NA	NA	NA	NA	NA	NA	NA	NA	NA	NA	NA	NA	NA	NA	NA	NA	NA	NA
GCA_000623055.2	ftp://ftp.ncbi.nlm.nih.gov/genomes/all/GCA/000/623/055/GCA_000623055.2_ASM62305v2	unknown	MIRA v. 4.0	PASS	enteritidis	enteritidis	Nitra|Gallinarum|Pullorum|Berta|Enteritidis|Blegdam|Gueuletapee|Naestved|Rostock|Hillingdon	PASS	INFO: Number of cgMLST330 loci found (n=330)	D1	Canada: Manitoba	chick paper	unknown	environmental	99.61	0.57	4679953	4679953	1	0.993548	9726	7996	5534	4102	3609	3344	3140	2560	2080	1856	1700	1600	1550	1375	1267	1188	1108	1077	987	841	715	625	534	409	378	361	348	311	297
GCA_000623075.2	ftp://ftp.ncbi.nlm.nih.gov/genomes/all/GCA/000/623/075/GCA_000623075.2_ASM62307v2	unknown	SPAdes v. 3.5.0	PASS	enteritidis	enteritidis	Nitra|Gallinarum|Pullorum|Berta|Enteritidis|Blegdam|Gueuletapee|Naestved|Rostock|Hillingdon	PASS	INFO: Number of cgMLST330 loci found (n=330)	D1	Canada: Quebec	food	unknown	environmental	99.61	0.53	4685848	4685848	1	0.991398	9726	7996	5534	4102	3609	3344	3140	2560	2080	1856	1700	1600	1550	1375	1267	1188	1108	1077	987	841	715	625	534	409	378	361	348	311	297
GCA_000623095.2	ftp://ftp.ncbi.nlm.nih.gov/genomes/all/GCA/000/623/095/GCA_000623095.2_ASM62309v2	unknown	SPAdes v. 3.5.0	PASS	enteritidis	enteritidis	Nitra|Gallinarum|Pullorum|Berta|Enteritidis|Blegdam|Gueuletapee|Naestved|Rostock|Hillingdon	PASS	INFO: Number of cgMLST330 loci found (n=330)	D1	Canada: Quebec	environmental-chicken	unknown	environmental	99.61	0.55	4685848	4685848	1	0.992012	9692	7976	5523	4097	3604	3341	3139	2560	2080	1856	1700	1600	1550	1375	1267	1188	1108	1077	987	841	715	625	534	409	378	361	348	311	297
GCA_000623115.2	ftp://ftp.ncbi.nlm.nih.gov/genomes/all/GCA/000/623/115/GCA_000623115.2_ASM62311v2	unknown	SPAdes v. 3.5.0	PASS	enteritidis	enteritidis	Nitra|Gallinarum|Pullorum|Berta|Enteritidis|Blegdam|Gueuletapee|Naestved|Rostock|Hillingdon	PASS	INFO: Number of cgMLST330 loci found (n=330)	D1	Canada: Quebec	environmental-quail	unknown	environmental	99.61	0.55	4685848	4685848	1	0.992627	9692	7976	5523	4097	3604	3341	3139	2560	2080	1856	1700	1600	1550	1375	1267	1188	1108	1077	987	841	715	625	534	409	378	361	348	311	297
GCA_000623135.2	ftp://ftp.ncbi.nlm.nih.gov/genomes/all/GCA/000/623/135/GCA_000623135.2_ASM62313v2	unknown	SPAdes v. 3.5.0	PASS	enteritidis	enteritidis	Nitra|Gallinarum|Pullorum|Berta|Enteritidis|Blegdam|Gueuletapee|Naestved|Rostock|Hillingdon	PASS	INFO: Number of cgMLST330 loci found (n=330)	D1	Canada: Quebec	environmental-chicken	unknown	environmental	99.61	0.55	4685848	4685848	1	0.991398	9692	7976	5523	4097	3604	3341	3139	2560	2080	1856	1700	1600	1550	1375	1267	1188	1108	1077	987	841	715	625	534	409	378	361	348	311	297
GCA_000623155.2	ftp://ftp.ncbi.nlm.nih.gov/genomes/all/GCA/000/623/155/GCA_000623155.2_ASM62315v2	unknown	SPAdes v. 3.5.0	PASS	enteritidis	enteritidis	Nitra|Gallinarum|Pullorum|Berta|Enteritidis|Blegdam|Gueuletapee|Naestved|Rostock|Hillingdon	PASS	INFO: Number of cgMLST330 loci found (n=330)	D1	Canada: Ontario	Animal - Chicken-Feces	2009	environmental	99.61	0.53	4685841	4685841	1	0.987097	9726	7996	5534	4102	3609	3344	3140	2560	2080	1856	1700	1600	1550	1375	1267	1188	1108	1077	987	841	715	625	534	409	378	361	348	311	297
GCA_000623175.2	ftp://ftp.ncbi.nlm.nih.gov/genomes/all/GCA/000/623/175/GCA_000623175.2_ASM62317v2	unknown	SPAdes v. 3.5.0	PASS	enteritidis	enteritidis	Nitra|Gallinarum|Pullorum|Berta|Enteritidis|Blegdam|Gueuletapee|Naestved|Rostock|Hillingdon	PASS	INFO: Number of cgMLST330 loci found (n=330)	D1	Canada: Ontario	Human- mung bean-Outbreak	2005	clinical	99.61	0.53	4685848	4685848	1	0.993241	42	7995	5534	4102	3609	3344	3140	2560	2080	1856	1700	1600	1550	1375	1267	1188	1108	1077	987	841	715	625	534	409	378	361	348	311	297
GCA_000623195.2	ftp://ftp.ncbi.nlm.nih.gov/genomes/all/GCA/000/623/195/GCA_000623195.2_ASM62319v2	unknown	MIRA v. 4.0	PASS	enteritidis	enteritidis	Nitra|Gallinarum|Pullorum|Berta|Enteritidis|Blegdam|Gueuletapee|Naestved|Rostock|Hillingdon	PASS	INFO: Number of cgMLST330 loci found (n=330)	D1	Canada: Ontario	Broiler	2011	environmental	99.61	0.53	4679291	4679291	1	0.993856	9726	7996	5534	4102	3609	3344	3140	2560	2080	1856	1700	1600	1550	1375	1267	1188	1108	1077	987	841	715	625	534	409	378	361	348	311	297
GCA_000623215.2	ftp://ftp.ncbi.nlm.nih.gov/genomes/all/GCA/000/623/215/GCA_000623215.2_ASM62321v2	unknown	SPAdes v. 3.5.0	PASS	enteritidis	enteritidis	Nitra|Gallinarum|Pullorum|Berta|Enteritidis|Blegdam|Gueuletapee|Naestved|Rostock|Hillingdon	PASS	INFO: Number of cgMLST330 loci found (n=330)	D1	Canada: British Columbia	food	2010	environmental	99.61	0.53	4685841	4685841	1	0.985868	9726	7996	5534	4102	3609	3344	3140	2560	2080	1856	1700	1600	1550	1375	1267	1188	1108	1077	987	841	715	625	534	409	378	361	348	311	297
GCA_000623235.2	ftp://ftp.ncbi.nlm.nih.gov/genomes/all/GCA/000/623/235/GCA_000623235.2_ASM62323v2	unknown	SPAdes v. 3.5.0	PASS	enteritidis	enteritidis	Nitra|Gallinarum|Pullorum|Berta|Enteritidis|Blegdam|Gueuletapee|Naestved|Rostock|Hillingdon	PASS	INFO: Number of cgMLST330 loci found (n=330)	D1	Canada: British Columbia	food	2010	environmental	99.61	0.53	4685901	4685901	1	0.984946	9726	7996	5534	4102	3609	3344	3140	2560	2080	1856	1700	1600	1550	1375	1267	1188	1108	1077	987	841	715	625	534	409	378	361	348	311	297
GCA_000623255.2	ftp://ftp.ncbi.nlm.nih.gov/genomes/all/GCA/000/623/255/GCA_000623255.2_ASM62325v2	unknown	SPAdes v. 3.5.0	PASS	enteritidis	enteritidis	Nitra|Gallinarum|Pullorum|Berta|Enteritidis|Blegdam|Gueuletapee|Naestved|Rostock|Hillingdon	PASS	INFO: Number of cgMLST330 loci found (n=330)	D1	Canada: British Columbia	FOOD-porcine	2010	environmental	99.61	0.53	4685846	4685846	1	0.987404	9726	7996	5534	4102	3609	3344	3140	2560	2080	1856	1700	1600	1550	1375	1267	1188	1108	1077	987	841	715	625	534	409	378	361	348	311	297
GCA_000623275.1	ftp://ftp.ncbi.nlm.nih.gov/genomes/all/GCA/000/623/275/GCA_000623275.1_ASM62327v1	unknown	MIRA v. 4.0	PASS	enteritidis	enteritidis	Nitra|Gallinarum|Pullorum|Berta|Enteritidis|Blegdam|Gueuletapee|Naestved|Rostock|Hillingdon	PASS	INFO: Number of cgMLST330 loci found (n=330)	D1	Canada: Alberta	Human-Sporadic	2009	clinical	99.61	0.66	4682911	4682911	1	0.992934	9726	7996	5534	4102	3609	3344	3140	2560	2080	1856	1700	1600	1550	1375	1267	1188	1108	1077	987	841	715	625	534	409	378	361	348	311	297
GCA_000623295.1	ftp://ftp.ncbi.nlm.nih.gov/genomes/all/GCA/000/623/295/GCA_000623295.1_ASM62329v1	unknown	MIRA v. 4.0	PASS	enteritidis	enteritidis	Nitra|Gallinarum|Pullorum|Berta|Enteritidis|Blegdam|Gueuletapee|Naestved|Rostock|Hillingdon	PASS	INFO: Number of cgMLST330 loci found (n=330)	D1	Canada: Alberta	Human-Sporadic	2004	clinical	99.61	0.57	4678618	4678618	1	0.992934	9726	7996	5534	4102	3609	3344	3140	2560	2080	1856	1700	1600	1550	1375	1267	1188	1108	1077	987	841	715	625	534	409	378	361	348	311	297
GCA_000623315.1	ftp://ftp.ncbi.nlm.nih.gov/genomes/all/GCA/000/623/315/GCA_000623315.1_ASM62331v1	unknown	MIRA v. 4.0	PASS	enteritidis	enteritidis	Nitra|Gallinarum|Pullorum|Berta|Enteritidis|Blegdam|Gueuletapee|Naestved|Rostock|Hillingdon	PASS	INFO: Number of cgMLST330 loci found (n=330)	D1	Canada: Alberta	Human-Sporadic	2004	clinical	99.44	0.57	4711474	4711474	1	0.993241	42	7995	5534	4102	3609	3344	3140	2560	2080	1856	1700	1600	1550	1375	1267	1188	1108	1077	987	841	715	625	534	409	378	361	348	311	297
GCA_000623335.1	ftp://ftp.ncbi.nlm.nih.gov/genomes/all/GCA/000/623/335/GCA_000623335.1_ASM62333v1	unknown	MIRA v. 4.0	PASS	enteritidis	enteritidis	Nitra|Gallinarum|Pullorum|Berta|Enteritidis|Blegdam|Gueuletapee|Naestved|Rostock|Hillingdon	PASS	INFO: Number of cgMLST330 loci found (n=330)	D1	Canada: Alberta	Human-Sporadic	2009	clinical	99.61	0.57	4678687	4678687	1	0.993241	9725	7995	5534	4102	3609	3344	3140	2560	2080	1856	1700	1600	1550	1375	1267	1188	1108	1077	987	841	715	625	534	409	378	361	348	311	297
GCA_000623355.1	ftp://ftp.ncbi.nlm.nih.gov/genomes/all/GCA/000/623/355/GCA_000623355.1_ASM62335v1	unknown	MIRA v. 4.0	PASS	enteritidis	enteritidis	Nitra|Gallinarum|Pullorum|Berta|Enteritidis|Blegdam|Gueuletapee|Naestved|Rostock|Hillingdon	PASS	INFO: Number of cgMLST330 loci found (n=330)	D1	Canada: Alberta	Human-Sporadic	2003	clinical	99.61	0.53	4678418	4678418	1	0.992934	9725	7995	5534	4102	3609	3344	3140	2560	2080	1856	1700	1600	1550	1375	1267	1188	1108	1077	987	841	715	625	534	409	378	361	348	311	297
GCA_000623375.1	ftp://ftp.ncbi.nlm.nih.gov/genomes/all/GCA/000/623/375/GCA_000623375.1_ASM62337v1	unknown	MIRA v. 4.0	PASS	enteritidis	enteritidis	Nitra|Gallinarum|Pullorum|Berta|Enteritidis|Blegdam|Gueuletapee|Naestved|Rostock|Hillingdon	PASS	INFO: Number of cgMLST330 loci found (n=330)	D1	Canada: Alberta	Human-Outbreak	2009	clinical	99.61	0.66	4682805	4682805	1	0.993241	9726	7996	5534	4102	3609	3344	3140	2560	2080	1856	1700	1600	1550	1375	1267	1188	1108	1077	987	841	715	625	534	409	378	361	348	311	297
GCA_000623395.2	ftp://ftp.ncbi.nlm.nih.gov/genomes/all/GCA/000/623/395/GCA_000623395.2_ASM62339v2	unknown	SPAdes v. 3.5.0	PASS	enteritidis	enteritidis	Nitra|Gallinarum|Pullorum|Berta|Enteritidis|Blegdam|Gueuletapee|Naestved|Rostock|Hillingdon	PASS	INFO: Number of cgMLST330 loci found (n=330)	D1	Canada: Quebec	Animal - Avian	1998	environmental	99.61	0.55	4685848	4685848	1	0.98341	9796	7976	5523	4097	3604	3341	3139	2560	2080	1856	1700	1600	1550	1375	1267	1188	1108	1077	987	841	715	625	534	409	378	361	348	311	297
GCA_000623415.2	ftp://ftp.ncbi.nlm.nih.gov/genomes/all/GCA/000/623/415/GCA_000623415.2_ASM62341v2	unknown	SPAdes v. 3.5.0	PASS	enteritidis	enteritidis	Nitra|Gallinarum|Pullorum|Berta|Enteritidis|Blegdam|Gueuletapee|Naestved|Rostock|Hillingdon	PASS	INFO: Number of cgMLST330 loci found (n=330)	D1	Canada: Quebec	Animal - Chicken-Environment swab	1998	environmental	99.61	0.53	4685775	4685775	1	0.980645	9797	8057	5534	4102	3609	3344	3140	2560	2080	1856	1700	1600	1550	1375	1267	1188	1108	1077	987	841	715	625	534	409	378	361	348	311	297
GCA_000623435.2	ftp://ftp.ncbi.nlm.nih.gov/genomes/all/GCA/000/623/435/GCA_000623435.2_ASM62343v2	unknown	SPAdes v. 3.5.0	PASS	enteritidis	enteritidis	Nitra|Gallinarum|Pullorum|Berta|Enteritidis|Blegdam|Gueuletapee|Naestved|Rostock|Hillingdon	PASS	INFO: Number of cgMLST330 loci found (n=330)	D1	Canada: Ontario	Animal - Chicken	1998	environmental	99.61	0.53	4685848	4685848	1	0.981567	42	7995	5534	4102	3609	3344	3140	2560	2080	1856	1700	1600	1550	1375	1267	1188	1108	1077	987	841	715	625	534	409	378	361	348	311	297
GCA_000623455.2	ftp://ftp.ncbi.nlm.nih.gov/genomes/all/GCA/000/623/455/GCA_000623455.2_ASM62345v2	unknown	SPAdes v. 3.5.0	PASS	enteritidis	enteritidis	Nitra|Gallinarum|Pullorum|Berta|Enteritidis|Blegdam|Gueuletapee|Naestved|Rostock|Hillingdon	PASS	INFO: Number of cgMLST330 loci found (n=330)	D1	Canada: Quebec	Human-Stool	1998	clinical	99.61	0.55	4685849	4685849	1	0.983717	9798	7976	5523	4097	3604	3341	3139	2560	2080	1856	1700	1600	1550	1375	1267	1188	1108	1077	987	841	715	625	534	409	378	361	348	311	297
GCA_000623475.2	ftp://ftp.ncbi.nlm.nih.gov/genomes/all/GCA/000/623/475/GCA_000623475.2_ASM62347v2	unknown	SPAdes v. 3.5.0	PASS	enteritidis	enteritidis	Nitra|Gallinarum|Pullorum|Berta|Enteritidis|Blegdam|Gueuletapee|Naestved|Rostock|Hillingdon	PASS	INFO: Number of cgMLST330 loci found (n=330)	D1	Canada: Alberta	Animal - Porcine-Feces	1999	environmental	99.61	0.55	4685847	4685847	1	0.993241	9692	7976	5523	4097	3604	3341	3139	2560	2080	1856	1700	1600	1550	1375	1267	1188	1108	1077	987	841	715	625	534	409	378	361	348	311	297
GCA_000623495.2	ftp://ftp.ncbi.nlm.nih.gov/genomes/all/GCA/000/623/495/GCA_000623495.2_ASM62349v2	unknown	SPAdes v. 3.5.0	PASS	enteritidis	enteritidis	Nitra|Gallinarum|Pullorum|Berta|Enteritidis|Blegdam|Gueuletapee|Naestved|Rostock|Hillingdon	PASS	INFO: Number of cgMLST330 loci found (n=330)	D1	Canada: Ontario	Animal - Chicken Broiler	2008	environmental	99.61	0.53	4685838	4685838	1	0.985868	9726	7996	5534	4102	3609	3344	3140	2560	2080	1856	1700	1600	1550	1375	1267	1188	1108	1077	987	841	715	625	534	409	378	361	348	311	297
GCA_000623515.2	ftp://ftp.ncbi.nlm.nih.gov/genomes/all/GCA/000/623/515/GCA_000623515.2_ASM62351v2	unknown	SPAdes v. 3.5.0	PASS	enteritidis	enteritidis	Nitra|Gallinarum|Pullorum|Berta|Enteritidis|Blegdam|Gueuletapee|Naestved|Rostock|Hillingdon	PASS	INFO: Number of cgMLST330 loci found (n=330)	D1	Canada: Ontario	Environment - Litter/Manure	2008	environmental	99.61	0.55	4685658	4685658	1	0.984946	9692	7976	5523	4097	3604	3341	3139	2560	2080	1856	1700	1600	1550	1375	1267	1188	1108	1077	987	841	715	625	534	409	378	361	348	311	297
GCA_000623535.2	ftp://ftp.ncbi.nlm.nih.gov/genomes/all/GCA/000/623/535/GCA_000623535.2_ASM62353v2	unknown	SPAdes v. 3.5.0	PASS	enteritidis	enteritidis	Nitra|Gallinarum|Pullorum|Berta|Enteritidis|Blegdam|Gueuletapee|Naestved|Rostock|Hillingdon	PASS	INFO: Number of cgMLST330 loci found (n=330)	D1	Canada: Ontario	food	2008	environmental	99.61	0.53	4686394	4686394	1	0.982488	2	7996	5534	4102	3609	3344	3140	2560	2080	1856	1700	1600	1550	1375	1267	1188	1108	1077	987	841	715	625	534	409	378	361	348	311	297
GCA_000623555.2	ftp://ftp.ncbi.nlm.nih.gov/genomes/all/GCA/000/623/555/GCA_000623555.2_ASM62355v2	unknown	SPAdes v. 3.5.0	PASS	enteritidis	enteritidis	Nitra|Gallinarum|Pullorum|Berta|Enteritidis|Blegdam|Gueuletapee|Naestved|Rostock|Hillingdon	PASS	INFO: Number of cgMLST330 loci found (n=330)	D1	Canada: Ontario	Animal - Chicken	1993	environmental	99.61	0.53	4685848	4685848	1	0.98341	28	7995	5534	4102	3609	3344	3140	2560	2080	1856	1700	1600	1550	1375	1267	1188	1108	1077	987	841	715	625	534	409	378	361	348	311	297
GCA_000623575.2	ftp://ftp.ncbi.nlm.nih.gov/genomes/all/GCA/000/623/575/GCA_000623575.2_ASM62357v2	unknown	SPAdes v. 3.5.0	PASS	enteritidis	enteritidis	Nitra|Gallinarum|Pullorum|Berta|Enteritidis|Blegdam|Gueuletapee|Naestved|Rostock|Hillingdon	PASS	INFO: Number of cgMLST330 loci found (n=330)	D1	Canada: Ontario	Food - Turkey	1994	environmental	99.58	0.53	4685847	4685847	1	0.985868	9799	7995	5534	4102	3609	3344	3140	2560	2080	1856	1700	1600	1550	1375	1267	1188	1108	1077	987	841	715	625	534	409	378	361	348	311	297
GCA_000623595.2	ftp://ftp.ncbi.nlm.nih.gov/genomes/all/GCA/000/623/595/GCA_000623595.2_ASM62359v2	unknown	SPAdes v. 3.5.0	PASS	enteritidis	enteritidis	Nitra|Gallinarum|Pullorum|Berta|Enteritidis|Blegdam|Gueuletapee|Naestved|Rostock|Hillingdon	PASS	INFO: Number of cgMLST330 loci found (n=330)	D1	Canada: Ontario	Food - Turkey	1994	environmental	99.61	0.53	4685848	4685848	1	0.980338	33	20	15	4102	3609	3344	3140	2560	2080	1856	1700	1600	1550	1375	1267	1188	1108	1077	987	841	715	625	534	409	378	361	348	311	297
GCA_000623615.2	ftp://ftp.ncbi.nlm.nih.gov/genomes/all/GCA/000/623/615/GCA_000623615.2_ASM62361v2	unknown	SPAdes v. 3.5.0	PASS	enteritidis	enteritidis	Nitra|Gallinarum|Pullorum|Berta|Enteritidis|Blegdam|Gueuletapee|Naestved|Rostock|Hillingdon	PASS	INFO: Number of cgMLST330 loci found (n=330)	D1	Canada: Ontario	Animal - Chicken-Litter	1996	environmental	99.61	0.55	4685848	4685848	1	0.987711	9692	7976	5523	4097	3604	3341	3139	2560	2080	1856	1700	1600	1550	1375	1267	1188	1108	1077	987	841	715	625	534	409	378	361	348	311	297
GCA_000623635.2	ftp://ftp.ncbi.nlm.nih.gov/genomes/all/GCA/000/623/635/GCA_000623635.2_ASM62363v2	unknown	SPAdes v. 3.5.0	PASS	enteritidis	enteritidis	Nitra|Gallinarum|Pullorum|Berta|Enteritidis|Blegdam|Gueuletapee|Naestved|Rostock|Hillingdon	PASS	INFO: Number of cgMLST330 loci found (n=330)	D1	Canada: British Columbia	Animal - Avian	1996	environmental	99.61	0.53	4685848	4685848	1	0.981874	9800	8058	5534	4102	3609	3344	3140	2560	2080	1856	1700	1600	1550	1375	1267	1188	1108	1077	987	841	715	625	534	409	378	361	348	311	297
GCA_000623655.2	ftp://ftp.ncbi.nlm.nih.gov/genomes/all/GCA/000/623/655/GCA_000623655.2_ASM62365v2	unknown	SPAdes v. 3.5.0	PASS	enteritidis	enteritidis	Nitra|Gallinarum|Pullorum|Berta|Enteritidis|Blegdam|Gueuletapee|Naestved|Rostock|Hillingdon	PASS	INFO: Number of cgMLST330 loci found (n=330)	D1	Canada: Quebec	Animal - Chicken-Environment swab	1997	environmental	99.61	0.55	4685847	4685847	1	0.987711	9692	7976	5523	4097	3604	3341	3139	2560	2080	1856	1700	1600	1550	1375	1267	1188	1108	1077	987	841	715	625	534	409	378	361	348	311	297
GCA_000623675.2	ftp://ftp.ncbi.nlm.nih.gov/genomes/all/GCA/000/623/675/GCA_000623675.2_ASM62367v2	unknown	SPAdes v. 3.5.0	PASS	enteritidis	enteritidis	Nitra|Gallinarum|Pullorum|Berta|Enteritidis|Blegdam|Gueuletapee|Naestved|Rostock|Hillingdon	PASS	INFO: Number of cgMLST330 loci found (n=330)	D1	Canada: Quebec	Animal - Chicken-Egg	1997	environmental	99.61	0.55	4685848	4685848	1	0.987404	9692	7976	5523	4097	3604	3341	3139	2560	2080	1856	1700	1600	1550	1375	1267	1188	1108	1077	987	841	715	625	534	409	378	361	348	311	297
GCA_000623695.2	ftp://ftp.ncbi.nlm.nih.gov/genomes/all/GCA/000/623/695/GCA_000623695.2_ASM62369v2	unknown	SPAdes v. 3.5.0	PASS	enteritidis	enteritidis	Nitra|Gallinarum|Pullorum|Berta|Enteritidis|Blegdam|Gueuletapee|Naestved|Rostock|Hillingdon	PASS	INFO: Number of cgMLST330 loci found (n=330)	D1	Canada: British Columbia	Animal - Avian	1997	environmental	99.61	0.53	4685849	4685849	1	0.979109	38	22	5534	4102	3609	3344	3140	2560	2080	1856	1700	1600	1550	1375	1267	1188	1108	1077	987	841	715	625	534	409	378	361	348	311	297
GCA_000623715.2	ftp://ftp.ncbi.nlm.nih.gov/genomes/all/GCA/000/623/715/GCA_000623715.2_ASM62371v2	unknown	SPAdes v. 3.5.0	PASS	enteritidis	enteritidis	Nitra|Gallinarum|Pullorum|Berta|Enteritidis|Blegdam|Gueuletapee|Naestved|Rostock|Hillingdon	PASS	INFO: Number of cgMLST330 loci found (n=330)	D1	Canada: Quebec	Animal - Chicken-Environment swab	1998	environmental	99.55	0.55	4685849	4685849	1	0.977573	9801	8059	5523	4097	3604	3341	3139	2560	2080	1856	1700	1600	1550	1375	1267	1188	1108	1077	987	841	715	625	534	409	378	361	348	311	297
GCA_000623735.2	ftp://ftp.ncbi.nlm.nih.gov/genomes/all/GCA/000/623/735/GCA_000623735.2_ASM62373v2	unknown	SPAdes v. 3.5.0	PASS	enteritidis	enteritidis	Nitra|Gallinarum|Pullorum|Berta|Enteritidis|Blegdam|Gueuletapee|Naestved|Rostock|Hillingdon	PASS	INFO: Number of cgMLST330 loci found (n=330)	D1	Canada: Quebec	Animal - Avian-Environment swab	1998	environmental	99.61	0.55	4685848	4685848	1	0.984946	9692	7976	5523	4097	3604	3341	3139	2560	2080	1856	1700	1600	1550	1375	1267	1188	1108	1077	987	841	715	625	534	409	378	361	348	311	297
GCA_000623755.2	ftp://ftp.ncbi.nlm.nih.gov/genomes/all/GCA/000/623/755/GCA_000623755.2_ASM62375v2	unknown	SPAdes v. 3.5.0	PASS	enteritidis	enteritidis	Nitra|Gallinarum|Pullorum|Berta|Enteritidis|Blegdam|Gueuletapee|Naestved|Rostock|Hillingdon	PASS	INFO: Number of cgMLST330 loci found (n=330)	D1	Canada: Ontario	chicken	2008	environmental	99.61	0.53	4686535	4686535	1	0.993856	9726	7996	5534	4102	3609	3344	3140	2560	2080	1856	1700	1600	1550	1375	1267	1188	1108	1077	987	841	715	625	534	409	378	361	348	311	297
GCA_000623775.2	ftp://ftp.ncbi.nlm.nih.gov/genomes/all/GCA/000/623/775/GCA_000623775.2_ASM62377v2	unknown	SPAdes v. 3.5.0	PASS	enteritidis	enteritidis	Nitra|Gallinarum|Pullorum|Berta|Enteritidis|Blegdam|Gueuletapee|Naestved|Rostock|Hillingdon	PASS	INFO: Number of cgMLST330 loci found (n=330)	D1	Canada: Ontario	chicken	2008	environmental	99.61	0.53	4685850	4685850	1	0.993856	42	7995	5534	4102	3609	3344	3140	2560	2080	1856	1700	1600	1550	1375	1267	1188	1108	1077	987	841	715	625	534	409	378	361	348	311	297
GCA_000623795.2	ftp://ftp.ncbi.nlm.nih.gov/genomes/all/GCA/000/623/795/GCA_000623795.2_ASM62379v2	unknown	SPAdes v. 3.5.0	PASS	enteritidis	enteritidis	Nitra|Gallinarum|Pullorum|Berta|Enteritidis|Blegdam|Gueuletapee|Naestved|Rostock|Hillingdon	PASS	INFO: Number of cgMLST330 loci found (n=330)	D1	Canada: Ontario	chicken	2008	environmental	99.61	0.53	4685850	4685850	1	0.993856	42	7995	5534	4102	3609	3344	3140	2560	2080	1856	1700	1600	1550	1375	1267	1188	1108	1077	987	841	715	625	534	409	378	361	348	311	297
GCA_000623815.2	ftp://ftp.ncbi.nlm.nih.gov/genomes/all/GCA/000/623/815/GCA_000623815.2_ASM62381v2	unknown	SPAdes v. 3.5.0	PASS	enteritidis	enteritidis	Nitra|Gallinarum|Pullorum|Berta|Enteritidis|Blegdam|Gueuletapee|Naestved|Rostock|Hillingdon	PASS	INFO: Number of cgMLST330 loci found (n=330)	D1	Canada: Saskatchewan	food	2009	environmental	99.61	0.53	4685839	4685839	1	0.988018	9726	7996	5534	4102	3609	3344	3140	2560	2080	1856	1700	1600	1550	1375	1267	1188	1108	1077	987	841	715	625	534	409	378	361	348	311	297
GCA_000623835.2	ftp://ftp.ncbi.nlm.nih.gov/genomes/all/GCA/000/623/835/GCA_000623835.2_ASM62383v2	unknown	SPAdes v. 3.5.0	PASS	enteritidis	enteritidis	Nitra|Gallinarum|Pullorum|Berta|Enteritidis|Blegdam|Gueuletapee|Naestved|Rostock|Hillingdon	PASS	INFO: Number of cgMLST330 loci found (n=330)	D1	Canada: Saskatchewan	food	2009	environmental	99.61	0.53	4685841	4685841	1	0.98894	9726	7996	5534	4102	3609	3344	3140	2560	2080	1856	1700	1600	1550	1375	1267	1188	1108	1077	987	841	715	625	534	409	378	361	348	311	297
GCA_000623855.2	ftp://ftp.ncbi.nlm.nih.gov/genomes/all/GCA/000/623/855/GCA_000623855.2_ASM62385v2	unknown	SPAdes v. 3.5.0	PASS	enteritidis	enteritidis	Nitra|Gallinarum|Pullorum|Berta|Enteritidis|Blegdam|Gueuletapee|Naestved|Rostock|Hillingdon	PASS	INFO: Number of cgMLST330 loci found (n=330)	D1	Canada: Ontario	Animal - Chicken	2009	environmental	99.61	0.53	4685836	4685836	1	0.976651	9802	8060	5534	4102	3609	3344	3140	2560	2080	1856	1700	1600	1550	1375	1267	1188	1108	1077	987	841	715	625	534	409	378	361	348	311	297
GCA_000623875.2	ftp://ftp.ncbi.nlm.nih.gov/genomes/all/GCA/000/623/875/GCA_000623875.2_ASM62387v2	unknown	SPAdes v. 3.5.0	PASS	enteritidis	enteritidis	Nitra|Gallinarum|Pullorum|Berta|Enteritidis|Blegdam|Gueuletapee|Naestved|Rostock|Hillingdon	PASS	INFO: Number of cgMLST330 loci found (n=330)	D1	Canada: British Columbia	Animal - Chicken	2009	environmental	99.55	0.53	4685905	4685905	1	0.982488	9803	7996	5534	4102	3609	3344	3140	2560	2080	1856	1700	1600	1550	1375	1267	1188	1108	1077	987	841	715	625	534	409	378	361	348	311	297
GCA_000623895.2	ftp://ftp.ncbi.nlm.nih.gov/genomes/all/GCA/000/623/895/GCA_000623895.2_ASM62389v2	unknown	SPAdes v. 3.5.0	PASS	enteritidis	enteritidis	Nitra|Gallinarum|Pullorum|Berta|Enteritidis|Blegdam|Gueuletapee|Naestved|Rostock|Hillingdon	PASS	INFO: Number of cgMLST330 loci found (n=330)	D1	Canada: Saskatchewan	food	2009	environmental	99.61	0.53	4685845	4685845	1	0.98341	9726	7996	5534	4102	3609	3344	3140	2560	2080	1856	1700	1600	1550	1375	1267	1188	1108	1077	987	841	715	625	534	409	378	361	348	311	297
GCA_000623915.2	ftp://ftp.ncbi.nlm.nih.gov/genomes/all/GCA/000/623/915/GCA_000623915.2_ASM62391v2	unknown	SPAdes v. 3.5.0	PASS	enteritidis	enteritidis	Nitra|Gallinarum|Pullorum|Berta|Enteritidis|Blegdam|Gueuletapee|Naestved|Rostock|Hillingdon	PASS	INFO: Number of cgMLST330 loci found (n=330)	D1	Canada: Saskatchewan	food	2009	environmental	99.61	0.53	4685907	4685907	1	0.987097	9726	7996	5534	4102	3609	3344	3140	2560	2080	1856	1700	1600	1550	1375	1267	1188	1108	1077	987	841	715	625	534	409	378	361	348	311	297
GCA_000623935.2	ftp://ftp.ncbi.nlm.nih.gov/genomes/all/GCA/000/623/935/GCA_000623935.2_ASM62393v2	unknown	SPAdes v. 3.5.0	PASS	enteritidis	enteritidis	Nitra|Gallinarum|Pullorum|Berta|Enteritidis|Blegdam|Gueuletapee|Naestved|Rostock|Hillingdon	PASS	INFO: Number of cgMLST330 loci found (n=330)	D1	Canada: British Columbia	food	2009	environmental	99.61	0.53	4685844	4685844	1	0.980952	3	7996	5534	4102	3609	3344	3140	2560	2080	1856	1700	1600	1550	1375	1267	1188	1108	1077	987	841	715	625	534	409	378	361	348	311	297
GCA_000623955.2	ftp://ftp.ncbi.nlm.nih.gov/genomes/all/GCA/000/623/955/GCA_000623955.2_ASM62395v2	unknown	SPAdes v. 3.5.0	PASS	enteritidis	enteritidis	Nitra|Gallinarum|Pullorum|Berta|Enteritidis|Blegdam|Gueuletapee|Naestved|Rostock|Hillingdon	PASS	INFO: Number of cgMLST330 loci found (n=330)	D1	Canada: British Columbia	food	2009	environmental	99.61	0.53	4685841	4685841	1	0.982796	9804	7996	5534	4102	3609	3344	3140	2560	2080	1856	1700	1600	1550	1375	1267	1188	1108	1077	987	841	715	625	534	409	378	361	348	311	297
GCA_000623975.2	ftp://ftp.ncbi.nlm.nih.gov/genomes/all/GCA/000/623/975/GCA_000623975.2_ASM62397v2	unknown	SPAdes v. 3.5.0	PASS	enteritidis	enteritidis	Nitra|Gallinarum|Pullorum|Berta|Enteritidis|Blegdam|Gueuletapee|Naestved|Rostock|Hillingdon	PASS	INFO: Number of cgMLST330 loci found (n=330)	D1	Canada: Saskatchewan	food	2009	environmental	99.61	0.53	4685842	4685842	1	0.989862	9726	7996	5534	4102	3609	3344	3140	2560	2080	1856	1700	1600	1550	1375	1267	1188	1108	1077	987	841	715	625	534	409	378	361	348	311	297
GCA_000623995.2	ftp://ftp.ncbi.nlm.nih.gov/genomes/all/GCA/000/623/995/GCA_000623995.2_ASM62399v2	unknown	SPAdes v. 3.5.0	PASS	enteritidis	enteritidis	Nitra|Gallinarum|Pullorum|Berta|Enteritidis|Blegdam|Gueuletapee|Naestved|Rostock|Hillingdon	PASS	INFO: Number of cgMLST330 loci found (n=330)	D1	Canada: British Columbia	Animal - Chicken	2009	environmental	99.61	0.53	4685844	4685844	1	0.987097	9726	7996	5534	4102	3609	3344	3140	2560	2080	1856	1700	1600	1550	1375	1267	1188	1108	1077	987	841	715	625	534	409	378	361	348	311	297
GCA_000624015.2	ftp://ftp.ncbi.nlm.nih.gov/genomes/all/GCA/000/624/015/GCA_000624015.2_ASM62401v2	unknown	SPAdes v. 3.5.0	PASS	enteritidis	enteritidis	Nitra|Gallinarum|Pullorum|Berta|Enteritidis|Blegdam|Gueuletapee|Naestved|Rostock|Hillingdon	PASS	INFO: Number of cgMLST330 loci found (n=330)	D1	Canada: Saskatchewan	food	2009	environmental	99.61	0.53	4685841	4685841	1	0.988326	9726	7996	5534	4102	3609	3344	3140	2560	2080	1856	1700	1600	1550	1375	1267	1188	1108	1077	987	841	715	625	534	409	378	361	348	311	297
GCA_000624035.2	ftp://ftp.ncbi.nlm.nih.gov/genomes/all/GCA/000/624/035/GCA_000624035.2_ASM62403v2	unknown	SPAdes v. 3.5.0	PASS	enteritidis	enteritidis	Nitra|Gallinarum|Pullorum|Berta|Enteritidis|Blegdam|Gueuletapee|Naestved|Rostock|Hillingdon	PASS	INFO: Number of cgMLST330 loci found (n=330)	D1	Canada: Ontario	Animal - Chicken brooder	2009	environmental	99.61	0.53	4685841	4685841	1	0.984025	9726	7996	5534	4102	3609	3344	3140	2560	2080	1856	1700	1600	1550	1375	1267	1188	1108	1077	987	841	715	625	534	409	378	361	348	311	297
GCA_000624055.2	ftp://ftp.ncbi.nlm.nih.gov/genomes/all/GCA/000/624/055/GCA_000624055.2_ASM62405v2	unknown	SPAdes v. 3.5.0	PASS	enteritidis	enteritidis	Nitra|Gallinarum|Pullorum|Berta|Enteritidis|Blegdam|Gueuletapee|Naestved|Rostock|Hillingdon	PASS	INFO: Number of cgMLST330 loci found (n=330)	D1	Canada: Ontario	Animal - Chicken broiler growers	2009	environmental	99.61	0.55	4685849	4685849	1	0.982796	9692	7976	5523	4097	3604	3341	3139	2560	2080	1856	1700	1600	1550	1375	1267	1188	1108	1077	987	841	715	625	534	409	378	361	348	311	297
GCA_000624075.2	ftp://ftp.ncbi.nlm.nih.gov/genomes/all/GCA/000/624/075/GCA_000624075.2_ASM62407v2	unknown	SPAdes v. 3.5.0	PASS	enteritidis	enteritidis	Nitra|Gallinarum|Pullorum|Berta|Enteritidis|Blegdam|Gueuletapee|Naestved|Rostock|Hillingdon	PASS	INFO: Number of cgMLST330 loci found (n=330)	D1	Canada: Ontario	food	2009	environmental	99.61	0.53	4685848	4685848	1	0.987404	9726	7996	5534	4102	3609	3344	3140	2560	2080	1856	1700	1600	1550	1375	1267	1188	1108	1077	987	841	715	625	534	409	378	361	348	311	297
GCA_000624095.2	ftp://ftp.ncbi.nlm.nih.gov/genomes/all/GCA/000/624/095/GCA_000624095.2_ASM62409v2	unknown	SPAdes v. 3.5.0	PASS	enteritidis	enteritidis	Nitra|Gallinarum|Pullorum|Berta|Enteritidis|Blegdam|Gueuletapee|Naestved|Rostock|Hillingdon	PASS	INFO: Number of cgMLST330 loci found (n=330)	D1	Canada: Ontario	food	2009	environmental	99.61	0.53	4685842	4685842	1	0.988018	9726	7996	5534	4102	3609	3344	3140	2560	2080	1856	1700	1600	1550	1375	1267	1188	1108	1077	987	841	715	625	534	409	378	361	348	311	297
GCA_000624115.2	ftp://ftp.ncbi.nlm.nih.gov/genomes/all/GCA/000/624/115/GCA_000624115.2_ASM62411v2	unknown	SPAdes v. 3.5.0	PASS	enteritidis	enteritidis	Nitra|Gallinarum|Pullorum|Berta|Enteritidis|Blegdam|Gueuletapee|Naestved|Rostock|Hillingdon	PASS	INFO: Number of cgMLST330 loci found (n=330)	D1	Canada: British Columbia	food	2009	environmental	99.61	0.53	4685836	4685836	1	0.983103	9726	7996	5534	4102	3609	3344	3140	2560	2080	1856	1700	1600	1550	1375	1267	1188	1108	1077	987	841	715	625	534	409	378	361	348	311	297
GCA_000624135.2	ftp://ftp.ncbi.nlm.nih.gov/genomes/all/GCA/000/624/135/GCA_000624135.2_ASM62413v2	unknown	SPAdes v. 3.5.0	PASS	enteritidis	enteritidis	Nitra|Gallinarum|Pullorum|Berta|Enteritidis|Blegdam|Gueuletapee|Naestved|Rostock|Hillingdon	PASS	INFO: Number of cgMLST330 loci found (n=330)	D1	Canada: Quebec	Animal - Chicken	2009	environmental	99.61	0.53	4685844	4685844	1	0.987711	9726	7996	5534	4102	3609	3344	3140	2560	2080	1856	1700	1600	1550	1375	1267	1188	1108	1077	987	841	715	625	534	409	378	361	348	311	297
GCA_000624155.2	ftp://ftp.ncbi.nlm.nih.gov/genomes/all/GCA/000/624/155/GCA_000624155.2_ASM62415v2	unknown	SPAdes v. 3.5.0	PASS	enteritidis	enteritidis	Nitra|Gallinarum|Pullorum|Berta|Enteritidis|Blegdam|Gueuletapee|Naestved|Rostock|Hillingdon	PASS	INFO: Number of cgMLST330 loci found (n=330)	D1	Canada: Ontario	ANIMAL-chicken	2012	environmental	99.61	0.53	4685848	4685848	1	0.981874	9805	7995	5534	4102	3609	3344	3140	2560	2080	1856	1700	1600	1550	1375	1267	1188	1108	1077	987	841	715	625	534	409	378	361	348	311	297
GCA_000624175.2	ftp://ftp.ncbi.nlm.nih.gov/genomes/all/GCA/000/624/175/GCA_000624175.2_ASM62417v2	unknown	SPAdes v. 3.5.0	PASS	enteritidis	enteritidis	Nitra|Gallinarum|Pullorum|Berta|Enteritidis|Blegdam|Gueuletapee|Naestved|Rostock|Hillingdon	PASS	INFO: Number of cgMLST330 loci found (n=330)	D1	Canada: Ontario	food	unknown	environmental	99.54	0.55	4685848	4685848	1	0.99232	9692	7976	5523	4097	3604	3341	3139	2560	2080	1856	1700	1600	1550	1375	1267	1188	1108	1077	987	841	715	625	534	409	378	361	348	311	297
GCA_000624195.2	ftp://ftp.ncbi.nlm.nih.gov/genomes/all/GCA/000/624/195/GCA_000624195.2_ASM62419v2	unknown	SPAdes v. 3.5.0	PASS	enteritidis	enteritidis	Nitra|Gallinarum|Pullorum|Berta|Enteritidis|Blegdam|Gueuletapee|Naestved|Rostock|Hillingdon	PASS	INFO: Number of cgMLST330 loci found (n=330)	D1	Unknown:Unknown	Animal - Chicken	2009	environmental	99.61	0.53	4685836	4685836	1	0.987097	9726	7996	5534	4102	3609	3344	3140	2560	2080	1856	1700	1600	1550	1375	1267	1188	1108	1077	987	841	715	625	534	409	378	361	348	311	297
GCA_000624215.2	ftp://ftp.ncbi.nlm.nih.gov/genomes/all/GCA/000/624/215/GCA_000624215.2_ASM62421v2	unknown	SPAdes v. 3.5.0	PASS	enteritidis	enteritidis	Nitra|Gallinarum|Pullorum|Berta|Enteritidis|Blegdam|Gueuletapee|Naestved|Rostock|Hillingdon	PASS	INFO: Number of cgMLST330 loci found (n=330)	D1	Canada: Ontario	Animal - Chicken-Fluff	2009	environmental	99.61	0.53	4685843	4685843	1	0.989555	9726	7996	5534	4102	3609	3344	3140	2560	2080	1856	1700	1600	1550	1375	1267	1188	1108	1077	987	841	715	625	534	409	378	361	348	311	297
GCA_000624235.2	ftp://ftp.ncbi.nlm.nih.gov/genomes/all/GCA/000/624/235/GCA_000624235.2_ASM62423v2	unknown	SPAdes v. 3.5.0	PASS	enteritidis	enteritidis	Nitra|Gallinarum|Pullorum|Berta|Enteritidis|Blegdam|Gueuletapee|Naestved|Rostock|Hillingdon	PASS	INFO: Number of cgMLST330 loci found (n=330)	D1	Canada: Ontario	Environment - Water-River	2009	environmental	99.61	0.53	4685844	4685844	1	0.990783	9726	7996	5534	4102	3609	3344	3140	2560	2080	1856	1700	1600	1550	1375	1267	1188	1108	1077	987	841	715	625	534	409	378	361	348	311	297
GCA_000624255.2	ftp://ftp.ncbi.nlm.nih.gov/genomes/all/GCA/000/624/255/GCA_000624255.2_ASM62425v2	unknown	SPAdes v. 3.5.0	PASS	enteritidis	enteritidis	Nitra|Gallinarum|Pullorum|Berta|Enteritidis|Blegdam|Gueuletapee|Naestved|Rostock|Hillingdon	PASS	INFO: Number of cgMLST330 loci found (n=330)	D1	Canada: Ontario	Animal - Chicken growers	2009	environmental	99.61	0.55	4685849	4685849	1	0.987097	9692	7976	5523	4097	3604	3341	3139	2560	2080	1856	1700	1600	1550	1375	1267	1188	1108	1077	987	841	715	625	534	409	378	361	348	311	297
GCA_000624275.2	ftp://ftp.ncbi.nlm.nih.gov/genomes/all/GCA/000/624/275/GCA_000624275.2_ASM62427v2	unknown	MIRA v. 4.0	PASS	enteritidis	enteritidis	Nitra|Gallinarum|Pullorum|Berta|Enteritidis|Blegdam|Gueuletapee|Naestved|Rostock|Hillingdon	PASS	INFO: Number of cgMLST330 loci found (n=330)	D1	Canada: Ontario	Food- mung bean-Outbreak	2005	environmental	99.61	0.53	4686198	4686198	1	0.991091	42	7995	5534	4102	3609	3344	3140	2560	2080	1856	1700	1600	1550	1375	1267	1188	1108	1077	987	841	715	625	534	409	378	361	348	311	297
GCA_000624295.2	ftp://ftp.ncbi.nlm.nih.gov/genomes/all/GCA/000/624/295/GCA_000624295.2_ASM62429v2	unknown	SPAdes v. 3.5.0	PASS	enteritidis	enteritidis	Nitra|Gallinarum|Pullorum|Berta|Enteritidis|Blegdam|Gueuletapee|Naestved|Rostock|Hillingdon	PASS	INFO: Number of cgMLST330 loci found (n=330)	D1	Canada: Alberta	ANIMAL-chicken	2010	environmental	99.55	0.53	4685845	4685845	1	0.987097	9726	7996	5534	4102	3609	3344	3140	2560	2080	1856	1700	1600	1550	1375	1267	1188	1108	1077	987	841	715	625	534	409	378	361	348	311	297
GCA_000624315.2	ftp://ftp.ncbi.nlm.nih.gov/genomes/all/GCA/000/624/315/GCA_000624315.2_ASM62431v2	unknown	SPAdes v. 3.5.0	PASS	enteritidis	enteritidis	Nitra|Gallinarum|Pullorum|Berta|Enteritidis|Blegdam|Gueuletapee|Naestved|Rostock|Hillingdon	PASS	INFO: Number of cgMLST330 loci found (n=330)	D1	Canada: Alberta	ANIMAL-chicken	2010	environmental	99.61	0.53	4685847	4685847	1	0.988326	9726	7996	5534	4102	3609	3344	3140	2560	2080	1856	1700	1600	1550	1375	1267	1188	1108	1077	987	841	715	625	534	409	378	361	348	311	297
GCA_000624335.2	ftp://ftp.ncbi.nlm.nih.gov/genomes/all/GCA/000/624/335/GCA_000624335.2_ASM62433v2	unknown	SPAdes v. 3.5.0	PASS	enteritidis	enteritidis	Nitra|Gallinarum|Pullorum|Berta|Enteritidis|Blegdam|Gueuletapee|Naestved|Rostock|Hillingdon	PASS	INFO: Number of cgMLST330 loci found (n=330)	D1	Canada: British Columbia	ANIMAL-chicken	2010	environmental	99.61	0.53	4685846	4685846	1	0.987404	9726	7996	5534	4102	3609	3344	3140	2560	2080	1856	1700	1600	1550	1375	1267	1188	1108	1077	987	841	715	625	534	409	378	361	348	311	297
GCA_000624355.2	ftp://ftp.ncbi.nlm.nih.gov/genomes/all/GCA/000/624/355/GCA_000624355.2_ASM62435v2	unknown	SPAdes v. 3.5.0	PASS	enteritidis	enteritidis	Nitra|Gallinarum|Pullorum|Berta|Enteritidis|Blegdam|Gueuletapee|Naestved|Rostock|Hillingdon	PASS	INFO: Number of cgMLST330 loci found (n=330)	D1	Canada: Ontario	ANIMAL-chicken	2010	environmental	99.61	0.53	4685848	4685848	1	0.98894	42	7995	5534	4102	3609	3344	3140	2560	2080	1856	1700	1600	1550	1375	1267	1188	1108	1077	987	841	715	625	534	409	378	361	348	311	297
GCA_000624375.2	ftp://ftp.ncbi.nlm.nih.gov/genomes/all/GCA/000/624/375/GCA_000624375.2_ASM62437v2	unknown	SPAdes v. 3.5.0	PASS	enteritidis	enteritidis	Nitra|Gallinarum|Pullorum|Berta|Enteritidis|Blegdam|Gueuletapee|Naestved|Rostock|Hillingdon	PASS	INFO: Number of cgMLST330 loci found (n=330)	D1	Canada: Ontario	ANIMAL-chicken	2010	environmental	99.61	0.53	4685845	4685845	1	0.988326	9726	7996	5534	4102	3609	3344	3140	2560	2080	1856	1700	1600	1550	1375	1267	1188	1108	1077	987	841	715	625	534	409	378	361	348	311	297
GCA_000624395.2	ftp://ftp.ncbi.nlm.nih.gov/genomes/all/GCA/000/624/395/GCA_000624395.2_ASM62439v2	unknown	MIRA v. 4.0	PASS	enteritidis	enteritidis	Nitra|Gallinarum|Pullorum|Berta|Enteritidis|Blegdam|Gueuletapee|Naestved|Rostock|Hillingdon	PASS	INFO: Number of cgMLST330 loci found (n=330)	D1	Canada: Ontario	Broiler	2010	environmental	99.61	0.53	4679418	4679418	1	0.993856	9726	7996	5534	4102	3609	3344	3140	2560	2080	1856	1700	1600	1550	1375	1267	1188	1108	1077	987	841	715	625	534	409	378	361	348	311	297
GCA_000624415.2	ftp://ftp.ncbi.nlm.nih.gov/genomes/all/GCA/000/624/415/GCA_000624415.2_ASM62441v2	unknown	SPAdes v. 3.5.0	PASS	enteritidis	enteritidis	Nitra|Gallinarum|Pullorum|Berta|Enteritidis|Blegdam|Gueuletapee|Naestved|Rostock|Hillingdon	PASS	INFO: Number of cgMLST330 loci found (n=330)	D1	Canada: Ontario	cattle	2005	environmental	99.61	0.53	4685974	4685974	1	0.993856	9726	7996	5534	4102	3609	3344	3140	2560	2080	1856	1700	1600	1550	1375	1267	1188	1108	1077	987	841	715	625	534	409	378	361	348	311	297
GCA_000624435.2	ftp://ftp.ncbi.nlm.nih.gov/genomes/all/GCA/000/624/435/GCA_000624435.2_ASM62443v2	unknown	SPAdes v. 3.5.0	PASS	enteritidis	enteritidis	Nitra|Gallinarum|Pullorum|Berta|Enteritidis|Blegdam|Gueuletapee|Naestved|Rostock|Hillingdon	PASS	INFO: Number of cgMLST330 loci found (n=330)	D1	Canada: Ontario	Broiler	2011	environmental	99.61	0.53	4685849	4685849	1	0.994163	42	7995	5534	4102	3609	3344	3140	2560	2080	1856	1700	1600	1550	1375	1267	1188	1108	1077	987	841	715	625	534	409	378	361	348	311	297
GCA_000624455.2	ftp://ftp.ncbi.nlm.nih.gov/genomes/all/GCA/000/624/455/GCA_000624455.2_ASM62445v2	unknown	unknown	PASS	enteritidis	enteritidis	Nitra|Gallinarum|Pullorum|Berta|Enteritidis|Blegdam|Gueuletapee|Naestved|Rostock|Hillingdon	PASS	INFO: Number of cgMLST330 loci found (n=330)	D1	Canada: British Columbia	food	2010	environmental	99.61	0.53	4685846	4685846	1	0.984025	9806	7995	5534	4102	3609	3344	3140	2560	2080	1856	1700	1600	1550	1375	1267	1188	1108	1077	987	841	715	625	534	409	378	361	348	311	297
GCA_000624475.2	ftp://ftp.ncbi.nlm.nih.gov/genomes/all/GCA/000/624/475/GCA_000624475.2_ASM62447v2	unknown	SPAdes v. 3.5.0	PASS	enteritidis	enteritidis	Nitra|Gallinarum|Pullorum|Berta|Enteritidis|Blegdam|Gueuletapee|Naestved|Rostock|Hillingdon	PASS	INFO: Number of cgMLST330 loci found (n=330)	D1	Canada: Quebec	food	2010	environmental	99.61	0.53	4685842	4685842	1	0.983103	9807	7996	5534	4102	3609	3344	3140	2560	2080	1856	1700	1600	1550	1375	1267	1188	1108	1077	987	841	715	625	534	409	378	361	348	311	297
GCA_000624495.2	ftp://ftp.ncbi.nlm.nih.gov/genomes/all/GCA/000/624/495/GCA_000624495.2_ASM62449v2	unknown	SPAdes v. 3.5.0	PASS	enteritidis	enteritidis	Nitra|Gallinarum|Pullorum|Berta|Enteritidis|Blegdam|Gueuletapee|Naestved|Rostock|Hillingdon	PASS	INFO: Number of cgMLST330 loci found (n=330)	D1	Canada: Saskatchewan	food	2010	environmental	99.61	0.53	4685832	4685832	1	0.989247	9726	7996	5534	4102	3609	3344	3140	2560	2080	1856	1700	1600	1550	1375	1267	1188	1108	1077	987	841	715	625	534	409	378	361	348	311	297
GCA_000624515.2	ftp://ftp.ncbi.nlm.nih.gov/genomes/all/GCA/000/624/515/GCA_000624515.2_ASM62451v2	unknown	SPAdes v. 3.5.0	PASS	enteritidis	enteritidis	Nitra|Gallinarum|Pullorum|Berta|Enteritidis|Blegdam|Gueuletapee|Naestved|Rostock|Hillingdon	PASS	INFO: Number of cgMLST330 loci found (n=330)	D1	Canada: British Columbia	food	2010	environmental	99.61	0.53	4685839	4685839	1	0.987404	9726	7996	5534	4102	3609	3344	3140	2560	2080	1856	1700	1600	1550	1375	1267	1188	1108	1077	987	841	715	625	534	409	378	361	348	311	297
GCA_000624535.2	ftp://ftp.ncbi.nlm.nih.gov/genomes/all/GCA/000/624/535/GCA_000624535.2_ASM62453v2	unknown	SPAdes v. 3.5.0	PASS	enteritidis	enteritidis	Nitra|Gallinarum|Pullorum|Berta|Enteritidis|Blegdam|Gueuletapee|Naestved|Rostock|Hillingdon	PASS	INFO: Number of cgMLST330 loci found (n=330)	D1	Canada: Ontario	ANIMAL-Domestic Cattle	2011	environmental	99.61	0.53	4686185	4686185	1	0.988018	9726	7996	5534	4102	3609	3344	3140	2560	2080	1856	1700	1600	1550	1375	1267	1188	1108	1077	987	841	715	625	534	409	378	361	348	311	297
GCA_000624555.2	ftp://ftp.ncbi.nlm.nih.gov/genomes/all/GCA/000/624/555/GCA_000624555.2_ASM62455v2	unknown	SPAdes v. 3.5.0	PASS	enteritidis	enteritidis	Nitra|Gallinarum|Pullorum|Berta|Enteritidis|Blegdam|Gueuletapee|Naestved|Rostock|Hillingdon	PASS	INFO: Number of cgMLST330 loci found (n=330)	D1	Canada: Ontario	food	2010	environmental	99.61	0.53	4685845	4685845	1	0.98894	9726	7996	5534	4102	3609	3344	3140	2560	2080	1856	1700	1600	1550	1375	1267	1188	1108	1077	987	841	715	625	534	409	378	361	348	311	297
GCA_000624575.2	ftp://ftp.ncbi.nlm.nih.gov/genomes/all/GCA/000/624/575/GCA_000624575.2_ASM62457v2	unknown	SPAdes v. 3.5.0	PASS	enteritidis	enteritidis	Nitra|Gallinarum|Pullorum|Berta|Enteritidis|Blegdam|Gueuletapee|Naestved|Rostock|Hillingdon	PASS	INFO: Number of cgMLST330 loci found (n=330)	D1	Canada: British Columbia	food	2010	environmental	99.61	0.53	4685847	4685847	1	0.988326	9726	7996	5534	4102	3609	3344	3140	2560	2080	1856	1700	1600	1550	1375	1267	1188	1108	1077	987	841	715	625	534	409	378	361	348	311	297
GCA_000624595.2	ftp://ftp.ncbi.nlm.nih.gov/genomes/all/GCA/000/624/595/GCA_000624595.2_ASM62459v2	unknown	SPAdes v. 3.5.0	PASS	enteritidis	enteritidis	Nitra|Gallinarum|Pullorum|Berta|Enteritidis|Blegdam|Gueuletapee|Naestved|Rostock|Hillingdon	PASS	INFO: Number of cgMLST330 loci found (n=330)	D1	Canada: British Columbia	food	2010	environmental	99.61	0.53	4685848	4685848	1	0.988326	9726	7996	5534	4102	3609	3344	3140	2560	2080	1856	1700	1600	1550	1375	1267	1188	1108	1077	987	841	715	625	534	409	378	361	348	311	297
GCA_000624615.2	ftp://ftp.ncbi.nlm.nih.gov/genomes/all/GCA/000/624/615/GCA_000624615.2_ASM62461v2	unknown	SPAdes v. 3.5.0	PASS	enteritidis	enteritidis	Nitra|Gallinarum|Pullorum|Berta|Enteritidis|Blegdam|Gueuletapee|Naestved|Rostock|Hillingdon	PASS	INFO: Number of cgMLST330 loci found (n=330)	D1	Canada: Saskatchewan	food	2010	environmental	99.61	0.53	4685833	4685833	1	0.987711	9726	7996	5534	4102	3609	3344	3140	2560	2080	1856	1700	1600	1550	1375	1267	1188	1108	1077	987	841	715	625	534	409	378	361	348	311	297
GCA_000624635.2	ftp://ftp.ncbi.nlm.nih.gov/genomes/all/GCA/000/624/635/GCA_000624635.2_ASM62463v2	unknown	SPAdes v. 3.5.0	PASS	enteritidis	enteritidis	Nitra|Gallinarum|Pullorum|Berta|Enteritidis|Blegdam|Gueuletapee|Naestved|Rostock|Hillingdon	PASS	INFO: Number of cgMLST330 loci found (n=330)	D1	Canada: British Columbia	food	2010	environmental	99.61	0.53	4685834	4685834	1	0.98679	9726	7996	5534	4102	3609	3344	3140	2560	2080	1856	1700	1600	1550	1375	1267	1188	1108	1077	987	841	715	625	534	409	378	361	348	311	297
GCA_000624655.2	ftp://ftp.ncbi.nlm.nih.gov/genomes/all/GCA/000/624/655/GCA_000624655.2_ASM62465v2	unknown	SPAdes v. 3.5.0	PASS	enteritidis	enteritidis	Nitra|Gallinarum|Pullorum|Berta|Enteritidis|Blegdam|Gueuletapee|Naestved|Rostock|Hillingdon	PASS	INFO: Number of cgMLST330 loci found (n=330)	D1	Canada: Nova Scotia	food	2010	environmental	99.55	0.53	4685835	4685835	1	0.988018	9726	7996	5534	4102	3609	3344	3140	2560	2080	1856	1700	1600	1550	1375	1267	1188	1108	1077	987	841	715	625	534	409	378	361	348	311	297
GCA_000624675.2	ftp://ftp.ncbi.nlm.nih.gov/genomes/all/GCA/000/624/675/GCA_000624675.2_ASM62467v2	unknown	SPAdes v. 3.5.0	PASS	enteritidis	enteritidis	Nitra|Gallinarum|Pullorum|Berta|Enteritidis|Blegdam|Gueuletapee|Naestved|Rostock|Hillingdon	PASS	INFO: Number of cgMLST330 loci found (n=330)	D1	Canada: Ontario	food	2012	environmental	99.61	0.53	4686395	4686395	1	0.980031	9808	8061	5534	4102	3609	3344	3140	2560	2080	1856	1700	1600	1550	1375	1267	1188	1108	1077	987	841	715	625	534	409	378	361	348	311	297
GCA_000624695.2	ftp://ftp.ncbi.nlm.nih.gov/genomes/all/GCA/000/624/695/GCA_000624695.2_ASM62469v2	unknown	SPAdes v. 3.5.0	PASS	enteritidis	enteritidis	Nitra|Gallinarum|Pullorum|Berta|Enteritidis|Blegdam|Gueuletapee|Naestved|Rostock|Hillingdon	PASS	INFO: Number of cgMLST330 loci found (n=330)	D1	Canada: Ontario	food	2012	environmental	99.61	0.53	4685832	4685832	1	0.984946	9726	7996	5534	4102	3609	3344	3140	2560	2080	1856	1700	1600	1550	1375	1267	1188	1108	1077	987	841	715	625	534	409	378	361	348	311	297
GCA_000624715.2	ftp://ftp.ncbi.nlm.nih.gov/genomes/all/GCA/000/624/715/GCA_000624715.2_ASM62471v2	unknown	SPAdes v. 3.5.0	PASS	enteritidis	enteritidis	Nitra|Gallinarum|Pullorum|Berta|Enteritidis|Blegdam|Gueuletapee|Naestved|Rostock|Hillingdon	PASS	INFO: Number of cgMLST330 loci found (n=330)	D1	Canada: Ontario	food	2012	environmental	99.61	0.53	4685975	4685975	1	0.988633	9726	7996	5534	4102	3609	3344	3140	2560	2080	1856	1700	1600	1550	1375	1267	1188	1108	1077	987	841	715	625	534	409	378	361	348	311	297
GCA_000624735.2	ftp://ftp.ncbi.nlm.nih.gov/genomes/all/GCA/000/624/735/GCA_000624735.2_ASM62473v2	unknown	SPAdes v. 3.5.0	PASS	enteritidis	enteritidis	Nitra|Gallinarum|Pullorum|Berta|Enteritidis|Blegdam|Gueuletapee|Naestved|Rostock|Hillingdon	PASS	INFO: Number of cgMLST330 loci found (n=330)	D1	Canada: Ontario	food	2012	environmental	99.61	0.53	4685840	4685840	1	0.985868	9726	7996	5534	4102	3609	3344	3140	2560	2080	1856	1700	1600	1550	1375	1267	1188	1108	1077	987	841	715	625	534	409	378	361	348	311	297
GCA_000624755.2	ftp://ftp.ncbi.nlm.nih.gov/genomes/all/GCA/000/624/755/GCA_000624755.2_ASM62475v2	unknown	SPAdes v. 3.5.0	PASS	enteritidis	enteritidis	Nitra|Gallinarum|Pullorum|Berta|Enteritidis|Blegdam|Gueuletapee|Naestved|Rostock|Hillingdon	PASS	INFO: Number of cgMLST330 loci found (n=330)	D1	Canada: Ontario	food	2012	environmental	99.61	0.53	4685835	4685835	1	0.98894	9726	7996	5534	4102	3609	3344	3140	2560	2080	1856	1700	1600	1550	1375	1267	1188	1108	1077	987	841	715	625	534	409	378	361	348	311	297
GCA_000624775.2	ftp://ftp.ncbi.nlm.nih.gov/genomes/all/GCA/000/624/775/GCA_000624775.2_ASM62477v2	unknown	SPAdes v. 3.5.0	PASS	enteritidis	enteritidis	Nitra|Gallinarum|Pullorum|Berta|Enteritidis|Blegdam|Gueuletapee|Naestved|Rostock|Hillingdon	PASS	INFO: Number of cgMLST330 loci found (n=330)	D1	Canada: Ontario	food	2012	environmental	99.61	0.53	4685833	4685833	1	0.986482	9726	7996	5534	4102	3609	3344	3140	2560	2080	1856	1700	1600	1550	1375	1267	1188	1108	1077	987	841	715	625	534	409	378	361	348	311	297
GCA_000624795.2	ftp://ftp.ncbi.nlm.nih.gov/genomes/all/GCA/000/624/795/GCA_000624795.2_ASM62479v2	unknown	SPAdes v. 3.5.0	PASS	enteritidis	enteritidis	Nitra|Gallinarum|Pullorum|Berta|Enteritidis|Blegdam|Gueuletapee|Naestved|Rostock|Hillingdon	PASS	INFO: Number of cgMLST330 loci found (n=330)	D1	Canada: Ontario	food	2012	environmental	99.61	0.53	4685786	4685786	1	0.980031	9809	7995	5534	4102	3609	3344	3140	2560	2080	1856	1700	1600	1550	1375	1267	1188	1108	1077	987	841	715	625	534	409	378	361	348	311	297
GCA_000624815.2	ftp://ftp.ncbi.nlm.nih.gov/genomes/all/GCA/000/624/815/GCA_000624815.2_ASM62481v2	unknown	SPAdes v. 3.5.0	PASS	enteritidis	enteritidis	Nitra|Gallinarum|Pullorum|Berta|Enteritidis|Blegdam|Gueuletapee|Naestved|Rostock|Hillingdon	PASS	INFO: Number of cgMLST330 loci found (n=330)	D1	Canada: Ontario	food	2012	environmental	99.61	0.53	4685840	4685840	1	0.985253	9726	7996	5534	4102	3609	3344	3140	2560	2080	1856	1700	1600	1550	1375	1267	1188	1108	1077	987	841	715	625	534	409	378	361	348	311	297
GCA_000624835.2	ftp://ftp.ncbi.nlm.nih.gov/genomes/all/GCA/000/624/835/GCA_000624835.2_ASM62483v2	unknown	SPAdes v. 3.5.0	PASS	enteritidis	enteritidis	Nitra|Gallinarum|Pullorum|Berta|Enteritidis|Blegdam|Gueuletapee|Naestved|Rostock|Hillingdon	PASS	INFO: Number of cgMLST330 loci found (n=330)	D1	Canada: British Columbia	food	2011	environmental	99.61	0.53	4685838	4685838	1	0.98679	9726	7996	5534	4102	3609	3344	3140	2560	2080	1856	1700	1600	1550	1375	1267	1188	1108	1077	987	841	715	625	534	409	378	361	348	311	297
GCA_000624855.2	ftp://ftp.ncbi.nlm.nih.gov/genomes/all/GCA/000/624/855/GCA_000624855.2_ASM62485v2	unknown	SPAdes v. 3.5.0	PASS	enteritidis	enteritidis	Nitra|Gallinarum|Pullorum|Berta|Enteritidis|Blegdam|Gueuletapee|Naestved|Rostock|Hillingdon	PASS	INFO: Number of cgMLST330 loci found (n=330)	D1	Canada: British Columbia	food	2011	environmental	99.61	0.53	4685847	4685847	1	0.98894	42	7995	5534	4102	3609	3344	3140	2560	2080	1856	1700	1600	1550	1375	1267	1188	1108	1077	987	841	715	625	534	409	378	361	348	311	297
GCA_000624875.2	ftp://ftp.ncbi.nlm.nih.gov/genomes/all/GCA/000/624/875/GCA_000624875.2_ASM62487v2	unknown	SPAdes v. 3.5.0	PASS	enteritidis	enteritidis	Nitra|Gallinarum|Pullorum|Berta|Enteritidis|Blegdam|Gueuletapee|Naestved|Rostock|Hillingdon	PASS	INFO: Number of cgMLST330 loci found (n=330)	D1	Canada: British Columbia	food	2011	environmental	99.61	0.53	4685847	4685847	1	0.987404	42	7995	5534	4102	3609	3344	3140	2560	2080	1856	1700	1600	1550	1375	1267	1188	1108	1077	987	841	715	625	534	409	378	361	348	311	297
GCA_000624895.2	ftp://ftp.ncbi.nlm.nih.gov/genomes/all/GCA/000/624/895/GCA_000624895.2_ASM62489v2	unknown	SPAdes v. 3.5.0	PASS	enteritidis	enteritidis	Nitra|Gallinarum|Pullorum|Berta|Enteritidis|Blegdam|Gueuletapee|Naestved|Rostock|Hillingdon	PASS	INFO: Number of cgMLST330 loci found (n=330)	D1	Canada: Ontario	food	2011	environmental	99.61	0.53	4685838	4685838	1	0.984025	9810	7996	5534	4102	3609	3344	3140	2560	2080	1856	1700	1600	1550	1375	1267	1188	1108	1077	987	841	715	625	534	409	378	361	348	311	297
GCA_000624915.2	ftp://ftp.ncbi.nlm.nih.gov/genomes/all/GCA/000/624/915/GCA_000624915.2_ASM62491v2	unknown	SPAdes v. 3.5.0	PASS	enteritidis	enteritidis	Nitra|Gallinarum|Pullorum|Berta|Enteritidis|Blegdam|Gueuletapee|Naestved|Rostock|Hillingdon	PASS	INFO: Number of cgMLST330 loci found (n=330)	D1	Canada: British Columbia	food	2011	environmental	99.61	0.53	4685843	4685843	1	0.98894	9726	7996	5534	4102	3609	3344	3140	2560	2080	1856	1700	1600	1550	1375	1267	1188	1108	1077	987	841	715	625	534	409	378	361	348	311	297
GCA_000624935.2	ftp://ftp.ncbi.nlm.nih.gov/genomes/all/GCA/000/624/935/GCA_000624935.2_ASM62493v2	unknown	SPAdes v. 3.5.0	PASS	enteritidis	enteritidis	Nitra|Gallinarum|Pullorum|Berta|Enteritidis|Blegdam|Gueuletapee|Naestved|Rostock|Hillingdon	PASS	INFO: Number of cgMLST330 loci found (n=330)	D1	Canada: British Columbia	food	2011	environmental	99.61	0.53	4685844	4685844	1	0.990476	9726	7996	5534	4102	3609	3344	3140	2560	2080	1856	1700	1600	1550	1375	1267	1188	1108	1077	987	841	715	625	534	409	378	361	348	311	297
GCA_000624955.2	ftp://ftp.ncbi.nlm.nih.gov/genomes/all/GCA/000/624/955/GCA_000624955.2_ASM62495v2	unknown	SPAdes v. 3.5.0	PASS	enteritidis	enteritidis	Nitra|Gallinarum|Pullorum|Berta|Enteritidis|Blegdam|Gueuletapee|Naestved|Rostock|Hillingdon	PASS	INFO: Number of cgMLST330 loci found (n=330)	D1	Canada: Ontario	food	2012	environmental	99.61	0.53	4686021	4686021	1	0.989247	42	7995	5534	4102	3609	3344	3140	2560	2080	1856	1700	1600	1550	1375	1267	1188	1108	1077	987	841	715	625	534	409	378	361	348	311	297
GCA_000624975.2	ftp://ftp.ncbi.nlm.nih.gov/genomes/all/GCA/000/624/975/GCA_000624975.2_ASM62497v2	unknown	SPAdes v. 3.5.0	PASS	enteritidis	enteritidis	Nitra|Gallinarum|Pullorum|Berta|Enteritidis|Blegdam|Gueuletapee|Naestved|Rostock|Hillingdon	PASS	INFO: Number of cgMLST330 loci found (n=330)	D1	Canada: Ontario	food	2012	environmental	99.61	0.53	4685847	4685847	1	0.988326	42	7995	5534	4102	3609	3344	3140	2560	2080	1856	1700	1600	1550	1375	1267	1188	1108	1077	987	841	715	625	534	409	378	361	348	311	297
GCA_000624995.2	ftp://ftp.ncbi.nlm.nih.gov/genomes/all/GCA/000/624/995/GCA_000624995.2_ASM62499v2	unknown	SPAdes v. 3.5.0	PASS	enteritidis	enteritidis	Nitra|Gallinarum|Pullorum|Berta|Enteritidis|Blegdam|Gueuletapee|Naestved|Rostock|Hillingdon	PASS	INFO: Number of cgMLST330 loci found (n=330)	D1	Canada: British Columbia	ANIMAL-chicken	2011	environmental	99.61	0.53	4685984	4685984	1	0.988633	9726	7996	5534	4102	3609	3344	3140	2560	2080	1856	1700	1600	1550	1375	1267	1188	1108	1077	987	841	715	625	534	409	378	361	348	311	297
GCA_000625015.2	ftp://ftp.ncbi.nlm.nih.gov/genomes/all/GCA/000/625/015/GCA_000625015.2_ASM62501v2	unknown	SPAdes v. 3.5.0	PASS	enteritidis	enteritidis	Nitra|Gallinarum|Pullorum|Berta|Enteritidis|Blegdam|Gueuletapee|Naestved|Rostock|Hillingdon	PASS	INFO: Number of cgMLST330 loci found (n=330)	D1	Canada: Ontario	food	2012	environmental	99.61	0.53	4685845	4685845	1	0.98126	1	7996	5534	4102	3609	3344	3140	2560	2080	1856	1700	1600	1550	1375	1267	1188	1108	1077	987	841	715	625	534	409	378	361	348	311	297
GCA_000625035.2	ftp://ftp.ncbi.nlm.nih.gov/genomes/all/GCA/000/625/035/GCA_000625035.2_ASM62503v2	unknown	SPAdes v. 3.5.0	PASS	enteritidis	enteritidis	Nitra|Gallinarum|Pullorum|Berta|Enteritidis|Blegdam|Gueuletapee|Naestved|Rostock|Hillingdon	PASS	INFO: Number of cgMLST330 loci found (n=330)	D1	Canada: Ontario	food	2012	environmental	99.61	0.53	4685845	4685845	1	0.978187	9811	8062	5534	4102	3609	3344	3140	2560	2080	1856	1700	1600	1550	1375	1267	1188	1108	1077	987	841	715	625	534	409	378	361	348	311	297
GCA_000625055.2	ftp://ftp.ncbi.nlm.nih.gov/genomes/all/GCA/000/625/055/GCA_000625055.2_ASM62505v2	unknown	SPAdes v. 3.5.0	PASS	enteritidis	enteritidis	Nitra|Gallinarum|Pullorum|Berta|Enteritidis|Blegdam|Gueuletapee|Naestved|Rostock|Hillingdon	PASS	INFO: Number of cgMLST330 loci found (n=330)	D1	Canada: Ontario	food	2012	environmental	99.55	0.53	4685845	4685845	1	0.987711	9726	7996	5534	4102	3609	3344	3140	2560	2080	1856	1700	1600	1550	1375	1267	1188	1108	1077	987	841	715	625	534	409	378	361	348	311	297
GCA_000625075.2	ftp://ftp.ncbi.nlm.nih.gov/genomes/all/GCA/000/625/075/GCA_000625075.2_ASM62507v2	unknown	SPAdes v. 3.5.0	PASS	enteritidis	enteritidis	Nitra|Gallinarum|Pullorum|Berta|Enteritidis|Blegdam|Gueuletapee|Naestved|Rostock|Hillingdon	PASS	INFO: Number of cgMLST330 loci found (n=330)	D1	Canada: Ontario	food	2012	environmental	99.79	0.53	4685836	4685836	1	0.988633	9726	7996	5534	4102	3609	3344	3140	2560	2080	1856	1700	1600	1550	1375	1267	1188	1108	1077	987	841	715	625	534	409	378	361	348	311	297
GCA_000625095.2	ftp://ftp.ncbi.nlm.nih.gov/genomes/all/GCA/000/625/095/GCA_000625095.2_ASM62509v2	unknown	SPAdes v. 3.5.0	PASS	enteritidis	enteritidis	Nitra|Gallinarum|Pullorum|Berta|Enteritidis|Blegdam|Gueuletapee|Naestved|Rostock|Hillingdon	PASS	INFO: Number of cgMLST330 loci found (n=330)	D1	Canada: Ontario	ANIMAL-chicken	2012	environmental	99.61	0.53	4685847	4685847	1	0.980031	9812	7995	5534	4102	3609	3344	3140	2560	2080	1856	1700	1600	1550	1375	1267	1188	1108	1077	987	841	715	625	534	409	378	361	348	311	297
GCA_000625115.2	ftp://ftp.ncbi.nlm.nih.gov/genomes/all/GCA/000/625/115/GCA_000625115.2_ASM62511v2	unknown	SPAdes v. 3.5.0	PASS	enteritidis	enteritidis	Nitra|Gallinarum|Pullorum|Berta|Enteritidis|Blegdam|Gueuletapee|Naestved|Rostock|Hillingdon	PASS	INFO: Number of cgMLST330 loci found (n=330)	D1	Canada: Ontario	ANIMAL-chicken	2012	environmental	99.61	0.53	4685848	4685848	1	0.987404	43	7995	5534	4102	3609	3344	3140	2560	2080	1856	1700	1600	1550	1375	1267	1188	1108	1077	987	841	715	625	534	409	378	361	348	311	297
GCA_000625135.2	ftp://ftp.ncbi.nlm.nih.gov/genomes/all/GCA/000/625/135/GCA_000625135.2_ASM62513v2	unknown	SPAdes v. 3.5.0	PASS	enteritidis	enteritidis	Nitra|Gallinarum|Pullorum|Berta|Enteritidis|Blegdam|Gueuletapee|Naestved|Rostock|Hillingdon	PASS	INFO: Number of cgMLST330 loci found (n=330)	D1	Canada: Ontario	ANIMAL-domestic cattle	2012	environmental	99.61	0.53	4685848	4685848	1	0.990476	43	7995	5534	4102	3609	3344	3140	2560	2080	1856	1700	1600	1550	1375	1267	1188	1108	1077	987	841	715	625	534	409	378	361	348	311	297
GCA_000625155.2	ftp://ftp.ncbi.nlm.nih.gov/genomes/all/GCA/000/625/155/GCA_000625155.2_ASM62515v2	unknown	SPAdes v. 3.5.0	PASS	enteritidis	enteritidis	Nitra|Gallinarum|Pullorum|Berta|Enteritidis|Blegdam|Gueuletapee|Naestved|Rostock|Hillingdon	PASS	INFO: Number of cgMLST330 loci found (n=330)	D1	Canada: Ontario	ANIMAL-chicken	2012	environmental	99.61	0.53	4685848	4685848	1	0.985868	43	7995	5534	4102	3609	3344	3140	2560	2080	1856	1700	1600	1550	1375	1267	1188	1108	1077	987	841	715	625	534	409	378	361	348	311	297
GCA_000625175.2	ftp://ftp.ncbi.nlm.nih.gov/genomes/all/GCA/000/625/175/GCA_000625175.2_ASM62517v2	unknown	SPAdes v. 3.5.0	PASS	enteritidis	enteritidis	Nitra|Gallinarum|Pullorum|Berta|Enteritidis|Blegdam|Gueuletapee|Naestved|Rostock|Hillingdon	PASS	INFO: Number of cgMLST330 loci found (n=330)	D1	Canada: Ontario	food	2012	environmental	99.61	0.53	4685843	4685843	1	0.983103	9813	7996	5534	4102	3609	3344	3140	2560	2080	1856	1700	1600	1550	1375	1267	1188	1108	1077	987	841	715	625	534	409	378	361	348	311	297
GCA_000625195.2	ftp://ftp.ncbi.nlm.nih.gov/genomes/all/GCA/000/625/195/GCA_000625195.2_ASM62519v2	unknown	unknown	PASS	enteritidis	enteritidis	Nitra|Gallinarum|Pullorum|Berta|Enteritidis|Blegdam|Gueuletapee|Naestved|Rostock|Hillingdon	PASS	INFO: Number of cgMLST330 loci found (n=330)	D1	Canada: Ontario	food	2012	environmental	99.61	0.53	4686258	4686258	1	0.984332	9726	7996	5534	4102	3609	3344	3140	2560	2080	1856	1700	1600	1550	1375	1267	1188	1108	1077	987	841	715	625	534	409	378	361	348	311	297
GCA_000625215.2	ftp://ftp.ncbi.nlm.nih.gov/genomes/all/GCA/000/625/215/GCA_000625215.2_ASM62521v2	unknown	SPAdes v. 3.5.0	PASS	enteritidis	enteritidis	Nitra|Gallinarum|Pullorum|Berta|Enteritidis|Blegdam|Gueuletapee|Naestved|Rostock|Hillingdon	PASS	INFO: Number of cgMLST330 loci found (n=330)	D1	Canada: Ontario	food	2012	environmental	99.61	0.53	4685833	4685833	1	0.981567	9814	7996	5534	4102	3609	3344	3140	2560	2080	1856	1700	1600	1550	1375	1267	1188	1108	1077	987	841	715	625	534	409	378	361	348	311	297
GCA_000625235.2	ftp://ftp.ncbi.nlm.nih.gov/genomes/all/GCA/000/625/235/GCA_000625235.2_ASM62523v2	unknown	SPAdes v. 3.5.0	PASS	enteritidis	enteritidis	Nitra|Gallinarum|Pullorum|Berta|Enteritidis|Blegdam|Gueuletapee|Naestved|Rostock|Hillingdon	PASS	INFO: Number of cgMLST330 loci found (n=330)	D1	Canada: Ontario	food	2012	environmental	99.61	0.53	4685838	4685838	1	0.988326	9726	7996	5534	4102	3609	3344	3140	2560	2080	1856	1700	1600	1550	1375	1267	1188	1108	1077	987	841	715	625	534	409	378	361	348	311	297
GCA_000625255.2	ftp://ftp.ncbi.nlm.nih.gov/genomes/all/GCA/000/625/255/GCA_000625255.2_ASM62525v2	unknown	SPAdes v. 3.5.0	PASS	enteritidis	enteritidis	Nitra|Gallinarum|Pullorum|Berta|Enteritidis|Blegdam|Gueuletapee|Naestved|Rostock|Hillingdon	PASS	INFO: Number of cgMLST330 loci found (n=330)	D1	Canada: British Columbia	food	2011	environmental	99.61	0.53	4685847	4685847	1	0.989862	42	7995	5534	4102	3609	3344	3140	2560	2080	1856	1700	1600	1550	1375	1267	1188	1108	1077	987	841	715	625	534	409	378	361	348	311	297
GCA_000625275.2	ftp://ftp.ncbi.nlm.nih.gov/genomes/all/GCA/000/625/275/GCA_000625275.2_ASM62527v2	unknown	SPAdes v. 3.5.0	PASS	enteritidis	enteritidis	Nitra|Gallinarum|Pullorum|Berta|Enteritidis|Blegdam|Gueuletapee|Naestved|Rostock|Hillingdon	PASS	INFO: Number of cgMLST330 loci found (n=330)	D1	Canada: British Columbia	food	2011	environmental	99.61	0.53	4685838	4685838	1	0.989555	9726	7996	5534	4102	3609	3344	3140	2560	2080	1856	1700	1600	1550	1375	1267	1188	1108	1077	987	841	715	625	534	409	378	361	348	311	297
GCA_000625295.2	ftp://ftp.ncbi.nlm.nih.gov/genomes/all/GCA/000/625/295/GCA_000625295.2_ASM62529v2	unknown	SPAdes v. 3.5.0	PASS	enteritidis	enteritidis	Nitra|Gallinarum|Pullorum|Berta|Enteritidis|Blegdam|Gueuletapee|Naestved|Rostock|Hillingdon	PASS	INFO: Number of cgMLST330 loci found (n=330)	D1	Canada: British Columbia	food	2011	environmental	99.61	0.53	4685698	4685698	1	0.988326	9726	7996	5534	4102	3609	3344	3140	2560	2080	1856	1700	1600	1550	1375	1267	1188	1108	1077	987	841	715	625	534	409	378	361	348	311	297
GCA_000625315.2	ftp://ftp.ncbi.nlm.nih.gov/genomes/all/GCA/000/625/315/GCA_000625315.2_ASM62531v2	unknown	SPAdes v. 3.5.0	PASS	enteritidis	enteritidis	Nitra|Gallinarum|Pullorum|Berta|Enteritidis|Blegdam|Gueuletapee|Naestved|Rostock|Hillingdon	PASS	INFO: Number of cgMLST330 loci found (n=330)	D1	Canada: Ontario	food	2012	environmental	99.61	0.53	4685842	4685842	1	0.989247	9726	7996	5534	4102	3609	3344	3140	2560	2080	1856	1700	1600	1550	1375	1267	1188	1108	1077	987	841	715	625	534	409	378	361	348	311	297
GCA_000625335.2	ftp://ftp.ncbi.nlm.nih.gov/genomes/all/GCA/000/625/335/GCA_000625335.2_ASM62533v2	unknown	SPAdes v. 3.5.0	PASS	enteritidis	enteritidis	Nitra|Gallinarum|Pullorum|Berta|Enteritidis|Blegdam|Gueuletapee|Naestved|Rostock|Hillingdon	PASS	INFO: Number of cgMLST330 loci found (n=330)	D1	Canada: Ontario	food	2012	environmental	99.61	0.53	4685838	4685838	1	0.986175	9726	7996	5534	4102	3609	3344	3140	2560	2080	1856	1700	1600	1550	1375	1267	1188	1108	1077	987	841	715	625	534	409	378	361	348	311	297
GCA_000625355.2	ftp://ftp.ncbi.nlm.nih.gov/genomes/all/GCA/000/625/355/GCA_000625355.2_ASM62535v2	unknown	SPAdes v. 3.5.0	PASS	enteritidis	enteritidis	Nitra|Gallinarum|Pullorum|Berta|Enteritidis|Blegdam|Gueuletapee|Naestved|Rostock|Hillingdon	PASS	INFO: Number of cgMLST330 loci found (n=330)	D1	Canada: Ontario	Animal - Chicken	2008	environmental	99.61	0.53	4685839	4685839	1	0.992012	9726	7996	5534	4102	3609	3344	3140	2560	2080	1856	1700	1600	1550	1375	1267	1188	1108	1077	987	841	715	625	534	409	378	361	348	311	297
GCA_000625375.2	ftp://ftp.ncbi.nlm.nih.gov/genomes/all/GCA/000/625/375/GCA_000625375.2_ASM62537v2	unknown	SPAdes v. 3.5.0	PASS	enteritidis	enteritidis	Nitra|Gallinarum|Pullorum|Berta|Enteritidis|Blegdam|Gueuletapee|Naestved|Rostock|Hillingdon	PASS	INFO: Number of cgMLST330 loci found (n=330)	D1	Canada: British Columbia	Animal - Chicken	2008	environmental	99.44	0.53	4685841	4685841	1	0.988326	9726	7996	5534	4102	3609	3344	3140	2560	2080	1856	1700	1600	1550	1375	1267	1188	1108	1077	987	841	715	625	534	409	378	361	348	311	297
GCA_000625395.2	ftp://ftp.ncbi.nlm.nih.gov/genomes/all/GCA/000/625/395/GCA_000625395.2_ASM62539v2	unknown	SPAdes v. 3.5.0	PASS	enteritidis	enteritidis	Nitra|Gallinarum|Pullorum|Berta|Enteritidis|Blegdam|Gueuletapee|Naestved|Rostock|Hillingdon	PASS	INFO: Number of cgMLST330 loci found (n=330)	D1	Canada: Ontario	ANIMAL-chicken	2009	environmental	99.61	0.53	4685841	4685841	1	0.991398	9726	7996	5534	4102	3609	3344	3140	2560	2080	1856	1700	1600	1550	1375	1267	1188	1108	1077	987	841	715	625	534	409	378	361	348	311	297
GCA_000625415.2	ftp://ftp.ncbi.nlm.nih.gov/genomes/all/GCA/000/625/415/GCA_000625415.2_ASM62541v2	unknown	SPAdes v. 3.5.0	PASS	enteritidis	enteritidis	Nitra|Gallinarum|Pullorum|Berta|Enteritidis|Blegdam|Gueuletapee|Naestved|Rostock|Hillingdon	PASS	INFO: Number of cgMLST330 loci found (n=330)	D1	Canada: Ontario	animal	2009	environmental	99.61	0.53	4685845	4685845	1	0.973886	9815	8063	5534	4102	3609	3344	3140	2560	2080	1856	1700	1600	1550	1375	1267	1188	1108	1077	987	841	715	625	534	409	378	361	348	311	297
GCA_000625435.2	ftp://ftp.ncbi.nlm.nih.gov/genomes/all/GCA/000/625/435/GCA_000625435.2_ASM62543v2	unknown	SPAdes v. 3.5.0	PASS	enteritidis	enteritidis	Nitra|Gallinarum|Pullorum|Berta|Enteritidis|Blegdam|Gueuletapee|Naestved|Rostock|Hillingdon	PASS	INFO: Number of cgMLST330 loci found (n=330)	D1	Canada: Ontario	animal	2009	environmental	99.61	0.53	4685847	4685847	1	0.979724	9816	8064	5534	4102	3609	3344	3140	2560	2080	1856	1700	1600	1550	1375	1267	1188	1108	1077	987	841	715	625	534	409	378	361	348	311	297
GCA_000625455.2	ftp://ftp.ncbi.nlm.nih.gov/genomes/all/GCA/000/625/455/GCA_000625455.2_ASM62545v2	unknown	SPAdes v. 3.5.0	PASS	enteritidis	enteritidis	Nitra|Gallinarum|Pullorum|Berta|Enteritidis|Blegdam|Gueuletapee|Naestved|Rostock|Hillingdon	PASS	INFO: Number of cgMLST330 loci found (n=330)	D1	Unknown:Unknown	ANIMAL-chicken	2011	environmental	99.61	0.53	4685833	4685833	1	0.981874	9817	7996	5534	4102	3609	3344	3140	2560	2080	1856	1700	1600	1550	1375	1267	1188	1108	1077	987	841	715	625	534	409	378	361	348	311	297
GCA_000625475.2	ftp://ftp.ncbi.nlm.nih.gov/genomes/all/GCA/000/625/475/GCA_000625475.2_ASM62547v2	unknown	SPAdes v. 3.5.0	PASS	enteritidis	enteritidis	Nitra|Gallinarum|Pullorum|Berta|Enteritidis|Blegdam|Gueuletapee|Naestved|Rostock|Hillingdon	PASS	INFO: Number of cgMLST330 loci found (n=330)	D1	Unknown:Unknown	ANIMAL-chicken	2011	environmental	99.61	0.53	4685843	4685843	1	0.981874	9726	7996	5534	4102	3609	3344	3140	2560	2080	1856	1700	1600	1550	1375	1267	1188	1108	1077	987	841	715	625	534	409	378	361	348	311	297
GCA_000625495.2	ftp://ftp.ncbi.nlm.nih.gov/genomes/all/GCA/000/625/495/GCA_000625495.2_ASM62549v2	unknown	SPAdes v. 3.5.0	PASS	enteritidis	enteritidis	Nitra|Gallinarum|Pullorum|Berta|Enteritidis|Blegdam|Gueuletapee|Naestved|Rostock|Hillingdon	PASS	INFO: Number of cgMLST330 loci found (n=330)	D1	Canada: Nova Scotia	ANIMAL-chicken	2011	environmental	99.61	0.53	4685840	4685840	1	0.98126	9818	7996	5534	4102	3609	3344	3140	2560	2080	1856	1700	1600	1550	1375	1267	1188	1108	1077	987	841	715	625	534	409	378	361	348	311	297
GCA_000625515.2	ftp://ftp.ncbi.nlm.nih.gov/genomes/all/GCA/000/625/515/GCA_000625515.2_ASM62551v2	unknown	SPAdes v. 3.5.0	PASS	enteritidis	enteritidis	Nitra|Gallinarum|Pullorum|Berta|Enteritidis|Blegdam|Gueuletapee|Naestved|Rostock|Hillingdon	PASS	INFO: Number of cgMLST330 loci found (n=330)	D1	Canada: Ontario	ANIMAL-chicken	2011	environmental	99.61	0.53	4685845	4685845	1	0.98341	9726	7996	5534	4102	3609	3344	3140	2560	2080	1856	1700	1600	1550	1375	1267	1188	1108	1077	987	841	715	625	534	409	378	361	348	311	297
GCA_000625535.2	ftp://ftp.ncbi.nlm.nih.gov/genomes/all/GCA/000/625/535/GCA_000625535.2_ASM62553v2	unknown	MIRA v. 4.0	FAIL	enteritidis	enteritidis	Nitra|Gallinarum|Pullorum|Berta|Enteritidis|Blegdam|Gueuletapee|Naestved|Rostock|Hillingdon	PASS	INFO: Number of cgMLST330 loci found (n=330)	D1	Canada: British Columbia	ANIMAL-chicken	2011	environmental	99.26	0.53	4685833	4685833	1	NA	NA	NA	NA	NA	NA	NA	NA	NA	NA	NA	NA	NA	NA	NA	NA	NA	NA	NA	NA	NA	NA	NA	NA	NA	NA	NA	NA	NA	NA
GCA_000625555.2	ftp://ftp.ncbi.nlm.nih.gov/genomes/all/GCA/000/625/555/GCA_000625555.2_ASM62555v2	unknown	SPAdes v. 3.5.0	PASS	enteritidis	enteritidis	Nitra|Gallinarum|Pullorum|Berta|Enteritidis|Blegdam|Gueuletapee|Naestved|Rostock|Hillingdon	PASS	INFO: Number of cgMLST330 loci found (n=330)	D1	Canada: British Columbia	ANIMAL-chicken	2011	environmental	99.61	0.53	4685835	4685835	1	0.989555	9726	7996	5534	4102	3609	3344	3140	2560	2080	1856	1700	1600	1550	1375	1267	1188	1108	1077	987	841	715	625	534	409	378	361	348	311	297
GCA_000625575.2	ftp://ftp.ncbi.nlm.nih.gov/genomes/all/GCA/000/625/575/GCA_000625575.2_ASM62557v2	unknown	SPAdes v. 3.5.0	PASS	enteritidis	enteritidis	Nitra|Gallinarum|Pullorum|Berta|Enteritidis|Blegdam|Gueuletapee|Naestved|Rostock|Hillingdon	PASS	INFO: Number of cgMLST330 loci found (n=330)	D1	Canada: British Columbia	ANIMAL-chicken	2011	environmental	99.61	0.53	4685832	4685832	1	0.987711	9726	7996	5534	4102	3609	3344	3140	2560	2080	1856	1700	1600	1550	1375	1267	1188	1108	1077	987	841	715	625	534	409	378	361	348	311	297
GCA_000625595.2	ftp://ftp.ncbi.nlm.nih.gov/genomes/all/GCA/000/625/595/GCA_000625595.2_ASM62559v2	unknown	SPAdes v. 3.5.0	PASS	enteritidis	enteritidis	Nitra|Gallinarum|Pullorum|Berta|Enteritidis|Blegdam|Gueuletapee|Naestved|Rostock|Hillingdon	PASS	INFO: Number of cgMLST330 loci found (n=330)	D1	Unknown:Unknown	ANIMAL-chicken	2011	environmental	99.61	0.53	4685838	4685838	1	0.989247	9726	7996	5534	4102	3609	3344	3140	2560	2080	1856	1700	1600	1550	1375	1267	1188	1108	1077	987	841	715	625	534	409	378	361	348	311	297
GCA_000625615.2	ftp://ftp.ncbi.nlm.nih.gov/genomes/all/GCA/000/625/615/GCA_000625615.2_ASM62561v2	unknown	SPAdes v. 3.5.0	PASS	enteritidis	enteritidis	Nitra|Gallinarum|Pullorum|Berta|Enteritidis|Blegdam|Gueuletapee|Naestved|Rostock|Hillingdon	PASS	INFO: Number of cgMLST330 loci found (n=330)	D1	Canada: Ontario	food	2012	environmental	99.61	0.53	4685843	4685843	1	0.985253	9726	7996	5534	4102	3609	3344	3140	2560	2080	1856	1700	1600	1550	1375	1267	1188	1108	1077	987	841	715	625	534	409	378	361	348	311	297
GCA_000625635.2	ftp://ftp.ncbi.nlm.nih.gov/genomes/all/GCA/000/625/635/GCA_000625635.2_ASM62563v2	unknown	SPAdes v. 3.5.0	PASS	enteritidis	enteritidis	Nitra|Gallinarum|Pullorum|Berta|Enteritidis|Blegdam|Gueuletapee|Naestved|Rostock|Hillingdon	PASS	INFO: Number of cgMLST330 loci found (n=330)	D1	Canada: Ontario	food	2012	environmental	99.61	0.53	4685839	4685839	1	0.988018	9726	7996	5534	4102	3609	3344	3140	2560	2080	1856	1700	1600	1550	1375	1267	1188	1108	1077	987	841	715	625	534	409	378	361	348	311	297
GCA_000625655.2	ftp://ftp.ncbi.nlm.nih.gov/genomes/all/GCA/000/625/655/GCA_000625655.2_ASM62565v2	unknown	SPAdes v. 3.5.0	PASS	enteritidis	enteritidis	Nitra|Gallinarum|Pullorum|Berta|Enteritidis|Blegdam|Gueuletapee|Naestved|Rostock|Hillingdon	PASS	INFO: Number of cgMLST330 loci found (n=330)	D1	Canada: Ontario	Environment - Litter/Manure	2008	environmental	99.61	0.55	4685834	4685834	1	0.992934	9692	7976	5523	4097	3604	3341	3139	2560	2080	1856	1700	1600	1550	1375	1267	1188	1108	1077	987	841	715	625	534	409	378	361	348	311	297
GCA_000625675.2	ftp://ftp.ncbi.nlm.nih.gov/genomes/all/GCA/000/625/675/GCA_000625675.2_ASM62567v2	unknown	SPAdes v. 3.5.0	PASS	enteritidis	enteritidis	Nitra|Gallinarum|Pullorum|Berta|Enteritidis|Blegdam|Gueuletapee|Naestved|Rostock|Hillingdon	PASS	INFO: Number of cgMLST330 loci found (n=330)	D1	Canada: Saskatchewan	food	2008	environmental	99.61	0.53	4685846	4685846	1	0.981874	9819	7995	5534	4102	3609	3344	3140	2560	2080	1856	1700	1600	1550	1375	1267	1188	1108	1077	987	841	715	625	534	409	378	361	348	311	297
GCA_000625695.2	ftp://ftp.ncbi.nlm.nih.gov/genomes/all/GCA/000/625/695/GCA_000625695.2_ASM62569v2	unknown	SPAdes v. 3.5.0	PASS	enteritidis	enteritidis	Nitra|Gallinarum|Pullorum|Berta|Enteritidis|Blegdam|Gueuletapee|Naestved|Rostock|Hillingdon	PASS	INFO: Number of cgMLST330 loci found (n=330)	D1	Canada: Manitoba	Animal - Chicken-Cecum	2009	environmental	99.61	0.53	4685841	4685841	1	0.98679	9726	7996	5534	4102	3609	3344	3140	2560	2080	1856	1700	1600	1550	1375	1267	1188	1108	1077	987	841	715	625	534	409	378	361	348	311	297
GCA_000625715.2	ftp://ftp.ncbi.nlm.nih.gov/genomes/all/GCA/000/625/715/GCA_000625715.2_ASM62571v2	unknown	SPAdes v. 3.5.0	PASS	enteritidis	enteritidis	Nitra|Gallinarum|Pullorum|Berta|Enteritidis|Blegdam|Gueuletapee|Naestved|Rostock|Hillingdon	PASS	INFO: Number of cgMLST330 loci found (n=330)	D1	Canada: Ontario	ANIMAL-chicken	2009	environmental	99.61	0.53	4685847	4685847	1	0.985868	42	7995	5534	4102	3609	3344	3140	2560	2080	1856	1700	1600	1550	1375	1267	1188	1108	1077	987	841	715	625	534	409	378	361	348	311	297
GCA_000625735.2	ftp://ftp.ncbi.nlm.nih.gov/genomes/all/GCA/000/625/735/GCA_000625735.2_ASM62573v2	unknown	SPAdes v. 3.5.0	PASS	enteritidis	enteritidis	Nitra|Gallinarum|Pullorum|Berta|Enteritidis|Blegdam|Gueuletapee|Naestved|Rostock|Hillingdon	PASS	INFO: Number of cgMLST330 loci found (n=330)	D1	Canada: Ontario	Animal - Bovine-Liver	2010	environmental	99.61	0.53	4685849	4685849	1	0.983103	9820	8065	5577	4102	3609	3344	3140	2560	2080	1856	1700	1600	1550	1375	1267	1188	1108	1077	987	841	715	625	534	409	378	361	348	311	297
GCA_000625755.2	ftp://ftp.ncbi.nlm.nih.gov/genomes/all/GCA/000/625/755/GCA_000625755.2_ASM62575v2	unknown	SPAdes v. 3.5.0	PASS	enteritidis	enteritidis	Nitra|Gallinarum|Pullorum|Berta|Enteritidis|Blegdam|Gueuletapee|Naestved|Rostock|Hillingdon	PASS	INFO: Number of cgMLST330 loci found (n=330)	D1	Canada: Alberta	ANIMAL-chicken	2011	environmental	99.61	0.53	4685846	4685846	1	0.985868	42	7995	5534	4102	3609	3344	3140	2560	2080	1856	1700	1600	1550	1375	1267	1188	1108	1077	987	841	715	625	534	409	378	361	348	311	297
GCA_000625775.2	ftp://ftp.ncbi.nlm.nih.gov/genomes/all/GCA/000/625/775/GCA_000625775.2_ASM62577v2	unknown	SPAdes v. 3.5.0	PASS	enteritidis	enteritidis	Nitra|Gallinarum|Pullorum|Berta|Enteritidis|Blegdam|Gueuletapee|Naestved|Rostock|Hillingdon	PASS	INFO: Number of cgMLST330 loci found (n=330)	D1	Canada: British Columbia	FOOD-Pig	2011	environmental	99.67	0.53	4685848	4685848	1	0.989862	9821	7995	5534	4102	3609	3344	3140	2560	2080	1856	1700	1600	1550	1375	1267	1188	1108	1077	987	841	715	625	534	409	378	361	348	311	297
GCA_000625795.2	ftp://ftp.ncbi.nlm.nih.gov/genomes/all/GCA/000/625/795/GCA_000625795.2_ASM62579v2	unknown	SPAdes v. 3.5.0	PASS	enteritidis	enteritidis	Nitra|Gallinarum|Pullorum|Berta|Enteritidis|Blegdam|Gueuletapee|Naestved|Rostock|Hillingdon	PASS	INFO: Number of cgMLST330 loci found (n=330)	D1	Canada: Ontario	food	2012	environmental	99.61	0.53	4685785	4685785	1	0.984639	9822	7995	5534	4102	3609	3344	3140	2560	2080	1856	1700	1600	1550	1375	1267	1188	1108	1077	987	841	715	625	534	409	378	361	348	311	297
GCA_000625815.2	ftp://ftp.ncbi.nlm.nih.gov/genomes/all/GCA/000/625/815/GCA_000625815.2_ASM62581v2	unknown	SPAdes v. 3.5.0	PASS	enteritidis	enteritidis	Nitra|Gallinarum|Pullorum|Berta|Enteritidis|Blegdam|Gueuletapee|Naestved|Rostock|Hillingdon	PASS	INFO: Number of cgMLST330 loci found (n=330)	D1	Canada: Ontario	food	2012	environmental	99.61	0.53	4685848	4685848	1	0.987097	9726	7996	5534	4102	3609	3344	3140	2560	2080	1856	1700	1600	1550	1375	1267	1188	1108	1077	987	841	715	625	534	409	378	361	348	311	297
GCA_000625835.2	ftp://ftp.ncbi.nlm.nih.gov/genomes/all/GCA/000/625/835/GCA_000625835.2_ASM62583v2	unknown	SPAdes v. 3.5.0	PASS	enteritidis	enteritidis	Nitra|Gallinarum|Pullorum|Berta|Enteritidis|Blegdam|Gueuletapee|Naestved|Rostock|Hillingdon	PASS	INFO: Number of cgMLST330 loci found (n=330)	D1	Canada: Ontario	ANIMAL-Domestic Cattle	2011	environmental	99.26	0.53	4685846	4685846	1	0.98126	9823	8066	5534	4102	3609	3344	3140	2560	2080	1856	1700	1600	1550	1375	1267	1188	1108	1077	987	841	715	625	534	409	378	361	348	311	297
GCA_000625855.2	ftp://ftp.ncbi.nlm.nih.gov/genomes/all/GCA/000/625/855/GCA_000625855.2_ASM62585v2	unknown	SPAdes v. 3.5.0	PASS	enteritidis	enteritidis	Nitra|Gallinarum|Pullorum|Berta|Enteritidis|Blegdam|Gueuletapee|Naestved|Rostock|Hillingdon	PASS	INFO: Number of cgMLST330 loci found (n=330)	D1	Canada: Ontario	Environment - Litter/Manure	2008	environmental	99.61	0.55	4685659	4685659	1	0.992627	9692	7976	5523	4097	3604	3341	3139	2560	2080	1856	1700	1600	1550	1375	1267	1188	1108	1077	987	841	715	625	534	409	378	361	348	311	297
GCA_000625875.2	ftp://ftp.ncbi.nlm.nih.gov/genomes/all/GCA/000/625/875/GCA_000625875.2_ASM62587v2	unknown	SPAdes v. 3.5.0	PASS	enteritidis	enteritidis	Nitra|Gallinarum|Pullorum|Berta|Enteritidis|Blegdam|Gueuletapee|Naestved|Rostock|Hillingdon	PASS	INFO: Number of cgMLST330 loci found (n=330)	D1	Canada: Ontario	food	2012	environmental	99.61	0.53	4685848	4685848	1	0.985253	9726	7996	5534	4102	3609	3344	3140	2560	2080	1856	1700	1600	1550	1375	1267	1188	1108	1077	987	841	715	625	534	409	378	361	348	311	297
GCA_000625895.2	ftp://ftp.ncbi.nlm.nih.gov/genomes/all/GCA/000/625/895/GCA_000625895.2_ASM62589v2	unknown	SPAdes v. 3.5.0	PASS	enteritidis	enteritidis	Nitra|Gallinarum|Pullorum|Berta|Enteritidis|Blegdam|Gueuletapee|Naestved|Rostock|Hillingdon	PASS	INFO: Number of cgMLST330 loci found (n=330)	D1	Canada: Ontario	food	2012	environmental	99.61	0.53	4685847	4685847	1	0.984025	42	7995	5534	4102	3609	3344	3140	2560	2080	1856	1700	1600	1550	1375	1267	1188	1108	1077	987	841	715	625	534	409	378	361	348	311	297
GCA_000625915.2	ftp://ftp.ncbi.nlm.nih.gov/genomes/all/GCA/000/625/915/GCA_000625915.2_ASM62591v2	unknown	SPAdes v. 3.5.0	PASS	enteritidis	enteritidis	Nitra|Gallinarum|Pullorum|Berta|Enteritidis|Blegdam|Gueuletapee|Naestved|Rostock|Hillingdon	PASS	INFO: Number of cgMLST330 loci found (n=330)	D1	Canada: Ontario	food	2012	environmental	99.61	0.53	4685785	4685785	1	0.989247	9725	7995	5534	4102	3609	3344	3140	2560	2080	1856	1700	1600	1550	1375	1267	1188	1108	1077	987	841	715	625	534	409	378	361	348	311	297
GCA_000625935.2	ftp://ftp.ncbi.nlm.nih.gov/genomes/all/GCA/000/625/935/GCA_000625935.2_ASM62593v2	unknown	SPAdes v. 3.5.0	PASS	enteritidis	enteritidis	Nitra|Gallinarum|Pullorum|Berta|Enteritidis|Blegdam|Gueuletapee|Naestved|Rostock|Hillingdon	PASS	INFO: Number of cgMLST330 loci found (n=330)	D1	Canada: Ontario	food	2012	environmental	99.61	0.53	4685880	4685880	1	0.986175	42	7995	5534	4102	3609	3344	3140	2560	2080	1856	1700	1600	1550	1375	1267	1188	1108	1077	987	841	715	625	534	409	378	361	348	311	297
GCA_000625955.2	ftp://ftp.ncbi.nlm.nih.gov/genomes/all/GCA/000/625/955/GCA_000625955.2_ASM62595v2	unknown	SPAdes v. 3.5.0	PASS	enteritidis	enteritidis	Nitra|Gallinarum|Pullorum|Berta|Enteritidis|Blegdam|Gueuletapee|Naestved|Rostock|Hillingdon	PASS	INFO: Number of cgMLST330 loci found (n=330)	D1	Canada: Ontario	food	2012	environmental	99.61	0.53	4685839	4685839	1	0.990783	9726	7996	5534	4102	3609	3344	3140	2560	2080	1856	1700	1600	1550	1375	1267	1188	1108	1077	987	841	715	625	534	409	378	361	348	311	297
GCA_000625975.2	ftp://ftp.ncbi.nlm.nih.gov/genomes/all/GCA/000/625/975/GCA_000625975.2_ASM62597v2	unknown	SPAdes v. 3.5.0	PASS	enteritidis	enteritidis	Nitra|Gallinarum|Pullorum|Berta|Enteritidis|Blegdam|Gueuletapee|Naestved|Rostock|Hillingdon	PASS	INFO: Number of cgMLST330 loci found (n=330)	D1	Canada: Ontario	food	2012	environmental	99.61	0.53	4685841	4685841	1	0.991091	9726	7996	5534	4102	3609	3344	3140	2560	2080	1856	1700	1600	1550	1375	1267	1188	1108	1077	987	841	715	625	534	409	378	361	348	311	297
GCA_000625995.2	ftp://ftp.ncbi.nlm.nih.gov/genomes/all/GCA/000/625/995/GCA_000625995.2_ASM62599v2	unknown	SPAdes v. 3.5.0	PASS	enteritidis	enteritidis	Nitra|Gallinarum|Pullorum|Berta|Enteritidis|Blegdam|Gueuletapee|Naestved|Rostock|Hillingdon	PASS	INFO: Number of cgMLST330 loci found (n=330)	D1	Canada: Alberta	Animal - Rodent	2012	environmental	99.59	0.53	4685793	4685793	1	0.984332	9824	7995	5534	4102	3609	3344	3140	2560	2080	1856	1700	1600	1550	1375	1267	1188	1108	1077	987	841	715	625	534	409	378	361	348	311	297
GCA_000626015.2	ftp://ftp.ncbi.nlm.nih.gov/genomes/all/GCA/000/626/015/GCA_000626015.2_ASM62601v2	unknown	SPAdes v. 3.5.0	PASS	enteritidis	enteritidis	Nitra|Gallinarum|Pullorum|Berta|Enteritidis|Blegdam|Gueuletapee|Naestved|Rostock|Hillingdon	PASS	INFO: Number of cgMLST330 loci found (n=330)	D1	Canada: Ontario	ANIMAL-chicken	2008	environmental	99.61	0.53	4685849	4685849	1	0.986482	42	7995	5534	4102	3609	3344	3140	2560	2080	1856	1700	1600	1550	1375	1267	1188	1108	1077	987	841	715	625	534	409	378	361	348	311	297
GCA_000626035.2	ftp://ftp.ncbi.nlm.nih.gov/genomes/all/GCA/000/626/035/GCA_000626035.2_ASM62603v2	unknown	SPAdes v. 3.5.0	PASS	enteritidis	enteritidis	Nitra|Gallinarum|Pullorum|Berta|Enteritidis|Blegdam|Gueuletapee|Naestved|Rostock|Hillingdon	PASS	INFO: Number of cgMLST330 loci found (n=330)	D1	Canada: Ontario	ANIMAL-chicken	2010	environmental	99.61	0.53	4685836	4685836	1	0.98679	9726	7996	5534	4102	3609	3344	3140	2560	2080	1856	1700	1600	1550	1375	1267	1188	1108	1077	987	841	715	625	534	409	378	361	348	311	297
GCA_000626055.2	ftp://ftp.ncbi.nlm.nih.gov/genomes/all/GCA/000/626/055/GCA_000626055.2_ASM62605v2	unknown	SPAdes v. 3.5.0	PASS	enteritidis	enteritidis	Nitra|Gallinarum|Pullorum|Berta|Enteritidis|Blegdam|Gueuletapee|Naestved|Rostock|Hillingdon	PASS	INFO: Number of cgMLST330 loci found (n=330)	D1	Canada: Ontario	ANIMAL-chicken	2010	environmental	99.61	0.53	4685847	4685847	1	0.989862	42	7995	5534	4102	3609	3344	3140	2560	2080	1856	1700	1600	1550	1375	1267	1188	1108	1077	987	841	715	625	534	409	378	361	348	311	297
GCA_000626075.2	ftp://ftp.ncbi.nlm.nih.gov/genomes/all/GCA/000/626/075/GCA_000626075.2_ASM62607v2	unknown	SPAdes v. 3.5.0	PASS	enteritidis	enteritidis	Nitra|Gallinarum|Pullorum|Berta|Enteritidis|Blegdam|Gueuletapee|Naestved|Rostock|Hillingdon	PASS	INFO: Number of cgMLST330 loci found (n=330)	D1	Canada: Ontario	ANIMAL-chicken	2010	environmental	99.67	0.53	4685849	4685849	1	0.987097	9725	7995	5534	4102	3609	3344	3140	2560	2080	1856	1700	1600	1550	1375	1267	1188	1108	1077	987	841	715	625	534	409	378	361	348	311	297
GCA_000626095.2	ftp://ftp.ncbi.nlm.nih.gov/genomes/all/GCA/000/626/095/GCA_000626095.2_ASM62609v2	unknown	SPAdes v. 3.5.0	PASS	enteritidis	enteritidis	Nitra|Gallinarum|Pullorum|Berta|Enteritidis|Blegdam|Gueuletapee|Naestved|Rostock|Hillingdon	PASS	INFO: Number of cgMLST330 loci found (n=330)	D1	Canada: Nova Scotia	food	2010	environmental	99.61	0.55	4685848	4685848	1	0.982796	9692	7976	5523	4097	3604	3341	3139	2560	2080	1856	1700	1600	1550	1375	1267	1188	1108	1077	987	841	715	625	534	409	378	361	348	311	297
GCA_000626115.2	ftp://ftp.ncbi.nlm.nih.gov/genomes/all/GCA/000/626/115/GCA_000626115.2_ASM62611v2	unknown	SPAdes v. 3.5.0	PASS	enteritidis	enteritidis	Nitra|Gallinarum|Pullorum|Berta|Enteritidis|Blegdam|Gueuletapee|Naestved|Rostock|Hillingdon	PASS	INFO: Number of cgMLST330 loci found (n=330)	D1	Canada: Ontario	chicken	2009	environmental	99.61	0.53	4685835	4685835	1	0.993856	9726	7996	5534	4102	3609	3344	3140	2560	2080	1856	1700	1600	1550	1375	1267	1188	1108	1077	987	841	715	625	534	409	378	361	348	311	297
GCA_000626135.2	ftp://ftp.ncbi.nlm.nih.gov/genomes/all/GCA/000/626/135/GCA_000626135.2_ASM62613v2	unknown	SPAdes v. 3.5.0	PASS	enteritidis	enteritidis	Nitra|Gallinarum|Pullorum|Berta|Enteritidis|Blegdam|Gueuletapee|Naestved|Rostock|Hillingdon	PASS	INFO: Number of cgMLST330 loci found (n=330)	D1	Canada: Ontario	chicken	2009	environmental	99.61	0.53	4685838	4685838	1	0.993548	9726	7996	5534	4102	3609	3344	3140	2560	2080	1856	1700	1600	1550	1375	1267	1188	1108	1077	987	841	715	625	534	409	378	361	348	311	297
GCA_000626155.2	ftp://ftp.ncbi.nlm.nih.gov/genomes/all/GCA/000/626/155/GCA_000626155.2_ASM62615v2	unknown	SPAdes v. 3.5.0	PASS	enteritidis	enteritidis	Nitra|Gallinarum|Pullorum|Berta|Enteritidis|Blegdam|Gueuletapee|Naestved|Rostock|Hillingdon	PASS	INFO: Number of cgMLST330 loci found (n=330)	D1	Canada: Ontario	chicken	2009	environmental	99.61	0.53	4685834	4685834	1	0.993856	9726	7996	5534	4102	3609	3344	3140	2560	2080	1856	1700	1600	1550	1375	1267	1188	1108	1077	987	841	715	625	534	409	378	361	348	311	297
GCA_000626175.1	ftp://ftp.ncbi.nlm.nih.gov/genomes/all/GCA/000/626/175/GCA_000626175.1_ASM62617v1	unknown	MIRA v. 4	PASS	enteritidis	enteritidis	Nitra|Gallinarum|Pullorum|Berta|Enteritidis|Blegdam|Gueuletapee|Naestved|Rostock|Hillingdon	PASS	INFO: Number of cgMLST330 loci found (n=330)	D1	Canada: Alberta	Human (hospitalized)-Outbreak	2010	clinical	99.61	0.57	4711160	4711160	1	0.993241	9726	7996	5534	4102	3609	3344	3140	2560	2080	1856	1700	1600	1550	1375	1267	1188	1108	1077	987	841	715	625	534	409	378	361	348	311	297
GCA_000626195.1	ftp://ftp.ncbi.nlm.nih.gov/genomes/all/GCA/000/626/195/GCA_000626195.1_ASM62619v1	unknown	unknown	PASS	enteritidis	enteritidis	Nitra|Gallinarum|Pullorum|Berta|Enteritidis|Blegdam|Gueuletapee|Naestved|Rostock|Hillingdon	PASS	INFO: Number of cgMLST330 loci found (n=330)	D1	Canada: Ontario	Reptile	2006	environmental	99.58	0.57	4711924	4711924	1	0.990783	42	7995	5534	4102	3609	3344	3140	2560	2080	1856	1700	1600	1550	1375	1267	1188	1108	1077	987	841	715	625	534	409	378	361	348	311	297
GCA_000626215.1	ftp://ftp.ncbi.nlm.nih.gov/genomes/all/GCA/000/626/215/GCA_000626215.1_ASM62621v1	unknown	unknown	PASS	enteritidis	enteritidis	Nitra|Gallinarum|Pullorum|Berta|Enteritidis|Blegdam|Gueuletapee|Naestved|Rostock|Hillingdon	PASS	INFO: Number of cgMLST330 loci found (n=330)	D1	Canada: Ontario	chicken	2009	environmental	99.33	0.53	4654156	4654156	1	0.987404	9726	7996	5534	4102	3609	3344	3140	2560	2080	1856	1700	1600	1550	1375	1267	1188	1108	1077	987	841	715	625	534	409	378	361	348	311	297
GCA_000626235.1	ftp://ftp.ncbi.nlm.nih.gov/genomes/all/GCA/000/626/235/GCA_000626235.1_ASM62623v1	unknown	unknown	PASS	enteritidis	enteritidis	Nitra|Gallinarum|Pullorum|Berta|Enteritidis|Blegdam|Gueuletapee|Naestved|Rostock|Hillingdon	PASS	INFO: Number of cgMLST330 loci found (n=330)	D1	Canada: Ontario	Food- mung bean-Outbreak	2005	environmental	99.61	0.57	4709033	4709033	1	0.993856	42	7995	5534	4102	3609	3344	3140	2560	2080	1856	1700	1600	1550	1375	1267	1188	1108	1077	987	841	715	625	534	409	378	361	348	311	297
GCA_000626255.1	ftp://ftp.ncbi.nlm.nih.gov/genomes/all/GCA/000/626/255/GCA_000626255.1_ASM62625v1	unknown	unknown	PASS	enteritidis	enteritidis	Nitra|Gallinarum|Pullorum|Berta|Enteritidis|Blegdam|Gueuletapee|Naestved|Rostock|Hillingdon	PASS	INFO: Number of cgMLST330 loci found (n=330)	D1	Canada: Alberta	chicken-abbatoir-Sporadic	2008	environmental	99.55	0.66	4680996	4680996	1	0.992934	9726	7996	5534	4102	3609	3344	3140	2560	2080	1856	1700	1600	1550	1375	1267	1188	1108	1077	987	841	715	625	534	409	378	361	348	311	297
GCA_000626275.2	ftp://ftp.ncbi.nlm.nih.gov/genomes/all/GCA/000/626/275/GCA_000626275.2_ASM62627v2	unknown	MIRA assembler v. 4.9.3	PASS	enteritidis	enteritidis	Nitra|Gallinarum|Pullorum|Berta|Enteritidis|Blegdam|Gueuletapee|Naestved|Rostock|Hillingdon	PASS	INFO: Number of cgMLST330 loci found (n=330)	D1	Canada: Alberta	chicken-abbatoir-Sporadic	2008	environmental	99.61	0.53	4712309	4712309	1	0.993856	42	7995	5534	4102	3609	3344	3140	2560	2080	1856	1700	1600	1550	1375	1267	1188	1108	1077	987	841	715	625	534	409	378	361	348	311	297
GCA_000626295.1	ftp://ftp.ncbi.nlm.nih.gov/genomes/all/GCA/000/626/295/GCA_000626295.1_ASM62629v1	unknown	MIRA v. 4.0	PASS	enteritidis	enteritidis	Nitra|Gallinarum|Pullorum|Berta|Enteritidis|Blegdam|Gueuletapee|Naestved|Rostock|Hillingdon	PASS	INFO: Number of cgMLST330 loci found (n=330)	D1	Canada: Alberta	Food Breast-Outbreak	2009	environmental	99.6	0.66	4681839	4681839	1	0.992627	9726	7996	5534	4102	3609	3344	3140	2560	2080	1856	1700	1600	1550	1375	1267	1188	1108	1077	987	841	715	625	534	409	378	361	348	311	297
GCA_000626335.1	ftp://ftp.ncbi.nlm.nih.gov/genomes/all/GCA/000/626/335/GCA_000626335.1_ASM62633v1	unknown	MIRA v. 4.0	PASS	enteritidis	enteritidis	Nitra|Gallinarum|Pullorum|Berta|Enteritidis|Blegdam|Gueuletapee|Naestved|Rostock|Hillingdon	PASS	INFO: Number of cgMLST330 loci found (n=330)	D1	Canada: Quebec	Environmental (Chicken Fluff)-Outbreak	2011	environmental	99.61	0.57	4679808	4679808	1	0.993241	9726	7996	5534	4102	3609	3344	3140	2560	2080	1856	1700	1600	1550	1375	1267	1188	1108	1077	987	841	715	625	534	409	378	361	348	311	297
GCA_000626355.1	ftp://ftp.ncbi.nlm.nih.gov/genomes/all/GCA/000/626/355/GCA_000626355.1_ASM62635v1	unknown	MIRA v. 4.0	PASS	enteritidis	enteritidis	Nitra|Gallinarum|Pullorum|Berta|Enteritidis|Blegdam|Gueuletapee|Naestved|Rostock|Hillingdon	PASS	INFO: Number of cgMLST330 loci found (n=330)	D1	Canada: Quebec	Environmental (Chicken Fluff)-Outbreak	2011	environmental	99.44	0.66	4683803	4683803	1	0.99232	9726	7996	5534	4102	3609	3344	3140	2560	2080	1856	1700	1600	1550	1375	1267	1188	1108	1077	987	841	715	625	534	409	378	361	348	311	297
GCA_000626375.1	ftp://ftp.ncbi.nlm.nih.gov/genomes/all/GCA/000/626/375/GCA_000626375.1_ASM62637v1	unknown	MIRA v. 4.0	PASS	enteritidis	enteritidis	Nitra|Gallinarum|Pullorum|Berta|Enteritidis|Blegdam|Gueuletapee|Naestved|Rostock|Hillingdon	PASS	INFO: Number of cgMLST330 loci found (n=330)	D1	Canada: Quebec	Human-Outbreak	2011	clinical	99.61	0.57	4679953	4679953	1	0.993548	9726	7996	5534	4102	3609	3344	3140	2560	2080	1856	1700	1600	1550	1375	1267	1188	1108	1077	987	841	715	625	534	409	378	361	348	311	297
GCA_000626395.2	ftp://ftp.ncbi.nlm.nih.gov/genomes/all/GCA/000/626/395/GCA_000626395.2_ASM62639v2	unknown	SPAdes v. 3.5.0	PASS	enteritidis	enteritidis	Nitra|Gallinarum|Pullorum|Berta|Enteritidis|Blegdam|Gueuletapee|Naestved|Rostock|Hillingdon	PASS	INFO: Number of cgMLST330 loci found (n=330)	D1	Canada: Ontario	Rodent	2008	environmental	99.61	0.53	4685849	4685849	1	0.993548	42	7995	5534	4102	3609	3344	3140	2560	2080	1856	1700	1600	1550	1375	1267	1188	1108	1077	987	841	715	625	534	409	378	361	348	311	297
GCA_000626415.2	ftp://ftp.ncbi.nlm.nih.gov/genomes/all/GCA/000/626/415/GCA_000626415.2_ASM62641v2	unknown	SPAdes v. 3.5.0	FAIL	enteritidis	enteritidis	Nitra|Gallinarum|Pullorum|Berta|Enteritidis|Blegdam|Gueuletapee|Naestved|Rostock|Hillingdon	PASS	INFO: Number of cgMLST330 loci found (n=330)	D1	Canada: Ontario	ANIMAL-chicken	2012	environmental	99.2	0.53	4685736	4685736	1	0.909985	NA	NA	NA	NA	NA	NA	NA	NA	NA	NA	NA	NA	NA	NA	NA	NA	NA	NA	NA	NA	NA	NA	NA	NA	NA	NA	NA	NA	NA
GCA_000626435.2	ftp://ftp.ncbi.nlm.nih.gov/genomes/all/GCA/000/626/435/GCA_000626435.2_ASM62643v2	unknown	SPAdes v. 3.5.0	PASS	enteritidis	enteritidis	Nitra|Gallinarum|Pullorum|Berta|Enteritidis|Blegdam|Gueuletapee|Naestved|Rostock|Hillingdon	PASS	INFO: Number of cgMLST330 loci found (n=330)	D1	Canada: British Columbia	FOOD-Turkey	2011	environmental	99.47	0.53	4685731	4685731	1	0.956068	9825	8067	5578	4135	3637	3344	3140	2560	2080	1856	1700	1600	1550	1375	1267	1188	1108	1077	987	841	715	625	534	409	378	361	348	311	297
GCA_000626455.1	ftp://ftp.ncbi.nlm.nih.gov/genomes/all/GCA/000/626/455/GCA_000626455.1_ASM62645v1	unknown	MIRA v. 4.0	FAIL	enteritidis	enteritidis	Nitra|Gallinarum|Pullorum|Berta|Enteritidis|Blegdam|Gueuletapee|Naestved|Rostock|Hillingdon	PASS	INFO: Number of cgMLST330 loci found (n=330)	D1	Canada: Ontario	Animal - Chicken-Environment swab	1994	environmental	99.42	0.73	4707072	4707072	1	NA	NA	NA	NA	NA	NA	NA	NA	NA	NA	NA	NA	NA	NA	NA	NA	NA	NA	NA	NA	NA	NA	NA	NA	NA	NA	NA	NA	NA	NA
GCA_000626475.2	ftp://ftp.ncbi.nlm.nih.gov/genomes/all/GCA/000/626/475/GCA_000626475.2_ASM62647v2	unknown	SPAdes v. 3.5.0	PASS	enteritidis	enteritidis	Nitra|Gallinarum|Pullorum|Berta|Enteritidis|Blegdam|Gueuletapee|Naestved|Rostock|Hillingdon	PASS	INFO: Number of cgMLST330 loci found (n=330)	D1	Canada: Ontario	Animal - Avian	2008	environmental	99.61	0.53	4685836	4685836	1	0.992627	9726	7996	5534	4102	3609	3344	3140	2560	2080	1856	1700	1600	1550	1375	1267	1188	1108	1077	987	841	715	625	534	409	378	361	348	311	297
GCA_000626495.2	ftp://ftp.ncbi.nlm.nih.gov/genomes/all/GCA/000/626/495/GCA_000626495.2_ASM62649v2	unknown	SPAdes v. 3.5.0	FAIL	enteritidis	enteritidis	Nitra|Gallinarum|Pullorum|Berta|Enteritidis|Blegdam|Gueuletapee|Naestved|Rostock|Hillingdon	PASS	INFO: Number of cgMLST330 loci found (n=330)	D1	Canada: Ontario	Animal - Chicken-Fluff (hatchery)	2008	environmental	98.91	0.53	4685836	4685836	1	NA	NA	NA	NA	NA	NA	NA	NA	NA	NA	NA	NA	NA	NA	NA	NA	NA	NA	NA	NA	NA	NA	NA	NA	NA	NA	NA	NA	NA	NA
GCA_000626515.2	ftp://ftp.ncbi.nlm.nih.gov/genomes/all/GCA/000/626/515/GCA_000626515.2_ASM62651v2	unknown	SPAdes v. 3.5.0	PASS	enteritidis	enteritidis	Nitra|Gallinarum|Pullorum|Berta|Enteritidis|Blegdam|Gueuletapee|Naestved|Rostock|Hillingdon	PASS	INFO: Number of cgMLST330 loci found (n=330)	D1	Canada: Ontario	food	2009	environmental	99.61	0.53	4685839	4685839	1	0.987711	9726	7996	5534	4102	3609	3344	3140	2560	2080	1856	1700	1600	1550	1375	1267	1188	1108	1077	987	841	715	625	534	409	378	361	348	311	297
GCA_000626535.2	ftp://ftp.ncbi.nlm.nih.gov/genomes/all/GCA/000/626/535/GCA_000626535.2_ASM62653v2	unknown	SPAdes v. 3.5.0	PASS	enteritidis	enteritidis	Nitra|Gallinarum|Pullorum|Berta|Enteritidis|Blegdam|Gueuletapee|Naestved|Rostock|Hillingdon	PASS	INFO: Number of cgMLST330 loci found (n=330)	D1	Canada: Newfoundland	Animal - Chicken-Fluff	2009	environmental	99.61	0.53	4685835	4685835	1	0.98894	9726	7996	5534	4102	3609	3344	3140	2560	2080	1856	1700	1600	1550	1375	1267	1188	1108	1077	987	841	715	625	534	409	378	361	348	311	297
GCA_000626555.2	ftp://ftp.ncbi.nlm.nih.gov/genomes/all/GCA/000/626/555/GCA_000626555.2_ASM62655v2	unknown	SPAdes v. 3.5.0	PASS	enteritidis	enteritidis	Nitra|Gallinarum|Pullorum|Berta|Enteritidis|Blegdam|Gueuletapee|Naestved|Rostock|Hillingdon	PASS	INFO: Number of cgMLST330 loci found (n=330)	D1	Canada: British Columbia	ANIMAL-chicken	2010	environmental	99.61	0.53	4685842	4685842	1	0.987711	9726	7996	5534	4102	3609	3344	3140	2560	2080	1856	1700	1600	1550	1375	1267	1188	1108	1077	987	841	715	625	534	409	378	361	348	311	297
GCA_000626695.2	ftp://ftp.ncbi.nlm.nih.gov/genomes/all/GCA/000/626/695/GCA_000626695.2_ASM62669v2	unknown	SPAdes v. 3.5.0	PASS	enteritidis	enteritidis	Nitra|Gallinarum|Pullorum|Berta|Enteritidis|Blegdam|Gueuletapee|Naestved|Rostock|Hillingdon	PASS	INFO: Number of cgMLST330 loci found (n=330)	D1	Canada: Ontario	food	2010	environmental	99.61	0.55	4685849	4685849	1	0.98894	9686	7972	5523	4097	3604	3341	3139	2560	2080	1856	1700	1600	1550	1375	1267	1188	1108	1077	987	841	715	625	534	409	378	361	348	311	297
GCA_000636135.1	ftp://ftp.ncbi.nlm.nih.gov/genomes/all/GCA/000/636/135/GCA_000636135.1_ASM63613v1	unknown	HGAP v. 2	PASS	typhimurium	typhimurium	Typhimurium|Lagos	PASS	INFO: Number of cgMLST330 loci found (n=330)	B	Israel	stool sample from patient with gastroenteritis	2011-06	clinical	99.28	0.81	5025357	4933618	2	0.987097	9826	8068	5579	980	838	757	701	563	418	341	280	242	226	173	149	136	114	108	93	70	52	49	42	34	378	361	348	311	297
GCA_000648375.2	ftp://ftp.ncbi.nlm.nih.gov/genomes/all/GCA/000/648/375/GCA_000648375.2_94293_Ver1	unknown	CLC NGS Cell v. 6.5	FAIL	9,12:l,v:-	zaiman|goettingen|napoli|york|toronto|nordrhein	Zaiman|Goettingen|Napoli|York|Toronto|Nordrhein	WARNING	INFO: Number of cgMLST330 loci found (n=328) | WARNING: Only matched 284 cgMLST330 loci. Min threshold for confident serovar prediction from cgMLST is 297.0	D1	Israel	Host Tissue	2005	clinical	99.39	1.19	4599124	53152	177	0.947158	NA	NA	NA	NA	NA	NA	NA	NA	NA	NA	NA	NA	NA	NA	NA	NA	NA	NA	NA	NA	NA	NA	NA	NA	NA	NA	NA	NA	NA
GCA_000648415.2	ftp://ftp.ncbi.nlm.nih.gov/genomes/all/GCA/000/648/415/GCA_000648415.2_95799_Ver_1	unknown	CLC v. 6.5	PASS	typhimurium	typhimurium	Typhimurium|Lagos	PASS	INFO: Number of cgMLST330 loci found (n=330)	B	Israel	Host Tissue	2005	clinical	99.61	0.78	4929862	129257	92	0.991091	2682	2191	1418	980	838	757	701	563	418	341	280	242	226	173	149	136	114	108	93	70	52	49	42	34	378	361	348	311	297
GCA_000648435.2	ftp://ftp.ncbi.nlm.nih.gov/genomes/all/GCA/000/648/435/GCA_000648435.2_98346_ver1	unknown	CLC v. 6.5	PASS	typhimurium	typhimurium	Typhimurium|Lagos	PASS	INFO: Number of cgMLST330 loci found (n=330)	B	Israel	Host Tissue	2005	clinical	99.61	0.84	4903564	111109	91	0.989862	2685	2191	1418	980	838	757	701	563	418	341	280	242	226	173	149	136	114	108	93	70	52	49	42	34	378	361	348	311	297
GCA_000648455.2	ftp://ftp.ncbi.nlm.nih.gov/genomes/all/GCA/000/648/455/GCA_000648455.2_116045_Ver_1	unknown	CLC v. 6.5	PASS	typhimurium	typhimurium	Typhimurium|Lagos	PASS	INFO: Number of cgMLST330 loci found (n=330)	B	Israel	Host Tissue	2008	clinical	99.55	0.78	4933228	92717	121	0.988018	2684	2191	1418	980	838	757	701	563	418	341	280	242	226	173	149	136	114	108	93	70	52	49	42	34	378	361	348	311	297
GCA_000648475.2	ftp://ftp.ncbi.nlm.nih.gov/genomes/all/GCA/000/648/475/GCA_000648475.2_104772_ver_1	unknown	CLC v. 6.5	PASS	typhimurium	typhimurium	Typhimurium|Lagos	PASS	INFO: Number of cgMLST330 loci found (n=330)	B	Israel	Host Tissue	2006	clinical	99.59	0.78	4939274	104077	98	0.991705	2685	2191	1418	980	838	757	701	563	418	341	280	242	226	173	149	136	114	108	93	70	52	49	42	34	378	361	348	311	297
GCA_000648495.2	ftp://ftp.ncbi.nlm.nih.gov/genomes/all/GCA/000/648/495/GCA_000648495.2_108402_Ver_1	unknown	CLC v. 6.5	PASS	typhimurium	typhimurium	Typhimurium|Lagos	PASS	INFO: Number of cgMLST330 loci found (n=329)	B	Israel	Host Tissue	2007	clinical	99.63	0.9	4974257	87526	135	0.98679	2685	2191	1418	980	838	757	701	563	418	341	280	242	226	173	149	136	114	108	93	70	52	49	42	34	378	361	348	311	297
GCA_000658985.1	ftp://ftp.ncbi.nlm.nih.gov/genomes/all/GCA/000/658/985/GCA_000658985.1_ASM65898v1	unknown	Velvet v. 0.7.55	FAIL	cerro	cerro	Cerro	WARNING	FAIL: Moderate number of cgMLST330 loci missing (n=19 > 10) | INFO: Number of cgMLST330 loci found (n=311) | WARNING: Only matched 285 cgMLST330 loci. Min threshold for confident serovar prediction from cgMLST is 297.0	K	USA: New York	feces	2008-01-24	clinical	97.04	1.78	4652218	309836	41	0.790169	NA	NA	NA	NA	NA	NA	NA	NA	NA	NA	NA	NA	NA	NA	NA	NA	NA	NA	NA	NA	NA	NA	NA	NA	NA	NA	NA	NA	NA
GCA_000688355.1	ftp://ftp.ncbi.nlm.nih.gov/genomes/all/GCA/000/688/355/GCA_000688355.1_Salmonella_Aqua	unknown	Celera Assembler v. CA 7.0	PASS	aqua	typhimurium	Typhimurium|Lagos	PASS	INFO: Number of cgMLST330 loci found (n=330)	B	USA: Iowa	swine carcass	2011-06-23	environmental	99.67	1.79	5128072	790930	19	0.984946	9827	8069	1419	980	838	757	701	563	418	341	280	242	226	173	149	136	114	108	93	70	52	49	42	34	378	361	348	311	297
GCA_000698515.2	ftp://ftp.ncbi.nlm.nih.gov/genomes/all/GCA/000/698/515/GCA_000698515.2_ASM69851v2	unknown	HGAP v. 4	PASS	bareilly	bareilly	Richmond|Bareilly|Solt	PASS	INFO: Number of cgMLST330 loci found (n=330)	C1	USA:MD	clinical sample	2012-02-23	clinical	99.61	0.81	4808497	4726555	2	0.992627	367	305	225	170	158	150	144	133	99	82	70	60	58	52	45	43	40	39	34	26	17	14	12	11	10	9	9	7	4
GCA_000698615.1	ftp://ftp.ncbi.nlm.nih.gov/genomes/all/GCA/000/698/615/GCA_000698615.1_CFSAN000203_01.0	unknown	CLC Genomics Workbench v. 6	FAIL	bareilly	bareilly	Richmond|Bareilly|Solt	PASS	INFO: Number of cgMLST330 loci found (n=330)	C1	Pakistan	red chili powder	2011-02-17	environmental	99.54	0.41	4636958	41844	240	NA	NA	NA	NA	NA	NA	NA	NA	NA	NA	NA	NA	NA	NA	NA	NA	NA	NA	NA	NA	NA	NA	NA	NA	NA	NA	NA	NA	NA	NA
GCA_000698655.1	ftp://ftp.ncbi.nlm.nih.gov/genomes/all/GCA/000/698/655/GCA_000698655.1_CFSAN000884_01.0	unknown	Newbler v. 2.5.3	FAIL	montevideo	montevideo	Montevideo|Othmarschen|Plumaugat	WARNING	FAIL: Moderate number of cgMLST330 loci missing (n=19 > 10) | INFO: Number of cgMLST330 loci found (n=311)	C1	USA:AR	Dog Chew	2006-12-13	environmental	98.8	1.67	4537804	14590	528	NA	NA	NA	NA	NA	NA	NA	NA	NA	NA	NA	NA	NA	NA	NA	NA	NA	NA	NA	NA	NA	NA	NA	NA	NA	NA	NA	NA	NA	NA
GCA_000698675.1	ftp://ftp.ncbi.nlm.nih.gov/genomes/all/GCA/000/698/675/GCA_000698675.1_CFSAN000179_01.0	unknown	CLC Genomics Workbench v. 6	PASS	bareilly	bareilly	Richmond|Bareilly|Solt	PASS	INFO: Number of cgMLST330 loci found (n=330)	C1	USA: MS	poultry feather meal	1972-05-02	environmental	99.61	0.38	4785516	141614	67	0.990169	375	314	231	175	163	154	148	136	101	84	72	62	59	53	46	43	40	39	34	26	17	14	12	11	10	9	9	7	4
GCA_000698695.2	ftp://ftp.ncbi.nlm.nih.gov/genomes/all/GCA/000/698/695/GCA_000698695.2_CFSAN001087_03.0	unknown	CLC Genomics Workbench v. 7	PASS	bareilly	bareilly	Richmond|Bareilly|Solt	PASS	INFO: Number of cgMLST330 loci found (n=330)	C1	India	frozen ground yellowfin tuna	2012-05-17	environmental	99.59	0.81	4770855	217862	59	0.991398	9828	8070	5580	170	158	150	144	133	99	82	70	60	58	52	45	43	40	39	34	26	17	14	12	11	10	9	9	7	4
GCA_000698715.2	ftp://ftp.ncbi.nlm.nih.gov/genomes/all/GCA/000/698/715/GCA_000698715.2_ASM69871v2	unknown	HGAP v. 4	PASS	bareilly	bareilly	Richmond|Bareilly|Solt	PASS	INFO: Number of cgMLST330 loci found (n=330)	C1	Thailand	hilsa fish	2005-11-16	environmental	99.61	0.78	4727567	4727567	1	0.992934	364	302	223	169	157	149	143	133	99	82	70	60	58	52	45	43	40	39	34	26	17	14	12	11	10	9	9	7	4
GCA_000698735.1	ftp://ftp.ncbi.nlm.nih.gov/genomes/all/GCA/000/698/735/GCA_000698735.1_CFSAN000226_02.0	unknown	CLC Genomics Workbench v. 6	FAIL	bareilly	i c1:y:-	I C1:y:-	WARNING	INFO: Number of cgMLST330 loci found (n=328) | WARNING: Only matched 290 cgMLST330 loci. Min threshold for confident serovar prediction from cgMLST is 297.0	C1	Bangladesh	coriander	2001-03-13	environmental	98.36	1.34	4639711	51118	176	0.870353	NA	NA	NA	NA	NA	NA	NA	NA	NA	NA	NA	NA	NA	NA	NA	NA	NA	NA	NA	NA	NA	NA	NA	NA	NA	NA	NA	NA	NA
GCA_000699605.1	ftp://ftp.ncbi.nlm.nih.gov/genomes/all/GCA/000/699/605/GCA_000699605.1_SEEH3988_1.0	unknown	Newbler v. 2.6	PASS	heidelberg	heidelberg	Heidelberg|Bradford	PASS	INFO: Number of cgMLST330 loci found (n=330)	B	USA:RI	clinical	2011-03-31	clinical	99.6	0.44	4720030	143065	58	0.965899	9829	8071	5581	4136	3638	3368	3163	2576	1811	1618	1486	1397	1355	1209	1126	1067	1004	979	908	775	662	575	488	370	340	324	311	311	297
[truncated: 203,900+ more rows]
[truncated: 15 more columns]

## Sheet: table_s2
Table S2. List of unique isolations sources of the main dataset (N = 180,098).
[truncated: 4,632 more rows]

[truncated: 5 more sheets: table_s3, table_s4, table_s5, table_s6, table_s7]
